# Supplementary material for: Dilution of specialist pathogens drives productivity benefits from diversity in plant mixtures
Source: Nat Commun. 2023 Dec 18;14:8417. doi: 10.1038/s41467-023-44253-4 (PMC10728191; doi:10.1038/s41467-023-44253-4)
Supplement: Supplementary file 4 — Source Data [file 41467_2023_44253_MOESM4_ESM.xlsx]

## Sheet: Fig. 2a
Group	Pairfeed_total
Within legume	1.70122
Within legume	0.660225
Within legume	0.492543
Within grass	-0.512673
Grass-legume	1.02662
Grass-legume	1.28912
Grass-legume	-1.07774
Within grass	-0.624839
Within grass	0.243207
Grass-legume	-0.214926
Grass-legume	-0.504927
Grass-legume	-0.439253
Within grass	-1.16459
Within grass	-0.767983
Within legume	1.10123
Within legume	1.38613
Composite-legume	-1.25937
Composite-grass	-1.14288
Composite-legume	-1.28231
Composite-legume	-0.930576
Within composite	-2.08461
Within composite	-2.32792
Composite-grass	-2.06546
Within composite	-2.4152
Composite-grass	-1.15481
Within legume	0.304988
Within legume	0.37332
Within legume	-0.374951
Within legume	0.0213424
Composite-grass	-1.49301
Composite-legume	-0.49166
Composite-legume	-0.0960283
Composite-legume	-1.09593
Composite-grass	-1.52425
Within composite	-1.87737
Composite-grass	-1.01874
Within composite	-1.86782
Grass-legume	0.134915
Grass-legume	-0.16581
Grass-legume	-0.252739
Within grass	-1.08882
Within grass	-0.431526
Composite-grass	-1.83865
Composite-legume	0.13801
Composite-legume	0.125404
Composite-legume	-1.08991
Composite-grass	-1.65777
Within composite	-2.00994
Composite-grass	-1.1909
Within composite	-2.14911
Composite-legume	-0.898006
Composite-grass	-0.802013
Composite-legume	-0.857053
Composite-legume	-0.551786
Composite-grass	-1.43272
Within composite	-1.84198
Composite-grass	-0.813407
Grass-legume	0.146156
Grass-legume	0.882684
Grass-legume	-0.740562
Within grass	-0.239299
Composite-grass	-1.14381
Composite-legume	0.228537
Composite-legume	0.476044
Composite-legume	-0.240448
Composite-grass	-1.35319
Composite-grass	-0.914155
Within composite	-0.808443
Grass-legume	1.16866
Grass-legume	1.22223
Grass-legume	0.0443542
Within grass	-0.0479173
Grass-legume	0.697115
Grass-legume	0.158798
Grass-legume	-0.0366836
Composite-legume	-0.449417
Composite-grass	-0.888959
Composite-legume	-0.0364326
Composite-legume	0.178106
Composite-grass	-1.29493
Composite-grass	-0.562853
Average	1.70122
Average	0.660225
Average	0.492543
Average	-0.512673
Average	1.02662
Average	1.28912
Average	-1.07774
Average	-0.624839
Average	0.243207
Average	-0.214926
Average	-0.504927
Average	-0.439253
Average	-1.16459
Average	-0.767983
Average	1.10123
Average	1.38613
Average	-1.25937
Average	-1.14288
Average	-1.28231
Average	-0.930576
Average	-2.08461
Average	-2.32792
Average	-2.06546
Average	-2.4152
Average	-1.15481
Average	0.304988
Average	0.37332
Average	-0.374951
Average	0.0213424
Average	-1.49301
Average	-0.49166
Average	-0.0960283
Average	-1.09593
Average	-1.52425
Average	-1.87737
Average	-1.01874
Average	-1.86782
Average	0.134915
Average	-0.16581
Average	-0.252739
Average	-1.08882
Average	-0.431526
Average	-1.83865
Average	0.13801
Average	0.125404
Average	-1.08991
Average	-1.65777
Average	-2.00994
Average	-1.1909
Average	-2.14911
Average	-0.898006
Average	-0.802013
Average	-0.857053
Average	-0.551786
Average	-1.43272
Average	-1.84198
Average	-0.813407
Average	0.146156
Average	0.882684
Average	-0.740562
Average	-0.239299
Average	-1.14381
Average	0.228537
Average	0.476044
Average	-0.240448
Average	-1.35319
Average	-0.914155
Average	-0.808443
Average	1.16866
Average	1.22223
Average	0.0443542
Average	-0.0479173
Average	0.697115
Average	0.158798
Average	-0.0366836
Average	-0.449417
Average	-0.888959
Average	-0.0364326
Average	0.178106
Average	-1.29493
Average	-0.562853

## Sheet: Fig. 2b-d
ID	Var1	Var2	Soilpatho	Soiloomy	Rootpatho	Group	Dispersion
1	ECHPAL	CORTIN	0.82716	0.825926	0.474311	Within composite	with
2	EUPALT	CORTIN	0.799894	0.794824	0.801527	Within composite	with
3	HELMOL	CORTIN	0.769892	0.521779	0.997653	Within composite	with
4	LIAPYC	CORTIN	0.762766	0.877323	0.972425	Within composite	with
5	SILINT	CORTIN	0.816239	0.734448	1	Within composite	with
6	EUPALT	ECHPAL	0.405583	0.833948	0.688073	Within composite	with
7	HELMOL	ECHPAL	0.365517	0.844588	0.984442	Within composite	with
8	LIAPYC	ECHPAL	0.686827	0.795918	0.938775	Within composite	with
9	SILINT	ECHPAL	0.849932	0.866543	1	Within composite	with
10	HELMOL	EUPALT	0.350801	0.795014	0.651246	Within composite	with
11	LIAPYC	EUPALT	0.709285	0.824074	0.883614	Within composite	with
12	SILINT	EUPALT	0.85719	0.750231	1	Within composite	with
13	LIAPYC	HELMOL	0.637354	0.732591	0.747851	Within composite	with
14	SILINT	HELMOL	0.833223	0.699443	0.964103	Within composite	with
15	SILINT	LIAPYC	0.797635	0.614884	0.954693	Within composite	with
16	BOUGRA	ANDGER	0.473251	0.758303	0.761905	Within grass	with
17	ELYCAN	ANDGER	0.516393	0.644115	0.851133	Within grass	with
18	KOEMAC	ANDGER	0.474138	0.698605	0.789474	Within grass	with
19	PANVIR	ANDGER	0.581315	0.78684	0.628627	Within grass	with
20	SCHSCO	ANDGER	0.770856	0.564815	0.720373	Within grass	with
21	ELYCAN	BOUGRA	0.397015	0.809788	0.889032	Within grass	with
22	KOEMAC	BOUGRA	0.377709	0.831325	0.604072	Within grass	with
23	PANVIR	BOUGRA	0.521053	0.547553	0.65412	Within grass	with
24	SCHSCO	BOUGRA	0.659574	0.625461	0.666393	Within grass	with
25	KOEMAC	ELYCAN	0.265432	0.590317	0.895911	Within grass	with
26	PANVIR	ELYCAN	0.535433	0.858998	0.755435	Within grass	with
27	SCHSCO	ELYCAN	0.67313	0.701576	0.930233	Within grass	with
28	PANVIR	KOEMAC	0.463415	0.828678	0.563941	Within grass	with
29	SCHSCO	KOEMAC	0.607177	0.88093	0.603375	Within grass	with
30	SCHSCO	PANVIR	0.565217	0.68304	0.688889	Within grass	with
31	CHAFAS	AMOCAN	0.363764	0.760446	0.810207	Within legume	with
32	DALCAN	AMOCAN	0.561939	0.754875	0.894517	Within legume	with
33	DALPUR	AMOCAN	0.458564	0.710575	0.893263	Within legume	with
34	DESCAN	AMOCAN	0.477114	0.682156	0.596933	Within legume	with
35	DESILL	AMOCAN	0.644737	0.709259	0.52984	Within legume	with
36	DALCAN	CHAFAS	0.515909	0.851024	0.841386	Within legume	with
37	DALPUR	CHAFAS	0.504356	0.687442	0.495385	Within legume	with
38	DESCAN	CHAFAS	0.531754	0.722274	0.732143	Within legume	with
39	DESILL	CHAFAS	0.662651	0.606314	0.870504	Within legume	with
40	DALPUR	DALCAN	0.352697	0.473488	0.823529	Within legume	with
41	DESCAN	DALCAN	0.401342	0.671948	0.907729	Within legume	with
42	DESILL	DALCAN	0.288461	0.613742	0.935908	Within legume	with
43	DESCAN	DALPUR	0.249443	0.642458	0.848383	Within legume	with
44	DESILL	DALPUR	0.41159	0.662338	0.842697	Within legume	with
45	DESILL	DESCAN	0.473381	0.585502	0.937943	Within legume	with
46	CORTIN	ANDGER	0.855021	0.805375	0.877342	Composite-grass	between
47	ECHPAL	ANDGER	0.424318	0.890842	0.786284	Composite-grass	between
48	EUPALT	ANDGER	0.6	0.78578	0.616162	Composite-grass	between
49	HELMOL	ANDGER	0.538462	0.698148	0.716599	Composite-grass	between
50	LIAPYC	ANDGER	0.803249	0.767874	0.49323	Composite-grass	between
51	SILINT	ANDGER	0.91246	0.591837	0.944	Composite-grass	between
52	CORTIN	BOUGRA	0.802681	0.759926	0.346342	Composite-grass	between
53	ECHPAL	BOUGRA	0.377778	0.799078	0.350412	Composite-grass	between
54	EUPALT	BOUGRA	0.508671	0.648574	0.709434	Composite-grass	between
55	HELMOL	BOUGRA	0.532428	0.773063	0.957359	Composite-grass	between
56	LIAPYC	BOUGRA	0.705426	0.813136	0.725331	Composite-grass	between
57	SILINT	BOUGRA	0.852073	0.691312	0.980447	Composite-grass	between
58	ELYCAN	CORTIN	0.838243	0.836735	0.960976	Composite-grass	between
59	KOEMAC	CORTIN	0.787303	0.899441	0.707231	Composite-grass	between
60	PANVIR	CORTIN	0.784364	0.80334	0.849148	Composite-grass	between
61	SCHSCO	CORTIN	0.522388	0.681186	0.728698	Composite-grass	between
62	ELYCAN	ECHPAL	0.379898	0.707407	0.966527	Composite-grass	between
63	KOEMAC	ECHPAL	0.417407	0.85316	0.417376	Composite-grass	between
64	PANVIR	ECHPAL	0.518464	0.859259	0.708455	Composite-grass	between
65	SCHSCO	ECHPAL	0.649299	0.781684	0.623913	Composite-grass	between
66	EUPALT	ELYCAN	0.440922	0.861368	0.937079	Composite-grass	between
67	HELMOL	ELYCAN	0.503759	0.70899	0.966627	Composite-grass	between
68	LIAPYC	ELYCAN	0.674923	0.539033	0.75	Composite-grass	between
69	SILINT	ELYCAN	0.841565	0.691736	0.861386	Composite-grass	between
70	KOEMAC	EUPALT	0.477612	0.855288	0.65343	Composite-grass	between
71	PANVIR	EUPALT	0.44898	0.415896	0.675345	Composite-grass	between
72	SCHSCO	EUPALT	0.61267	0.719298	0.666291	Composite-grass	between
73	KOEMAC	HELMOL	0.516381	0.786047	0.972574	Composite-grass	between
74	PANVIR	HELMOL	0.456954	0.809082	0.774594	Composite-grass	between
75	SCHSCO	HELMOL	0.546468	0.768519	0.945355	Composite-grass	between
76	LIAPYC	KOEMAC	0.684543	0.727612	0.886792	Composite-grass	between
77	SILINT	KOEMAC	0.844303	0.873253	1	Composite-grass	between
78	PANVIR	LIAPYC	0.645441	0.821561	0.53125	Composite-grass	between
79	SCHSCO	LIAPYC	0.63946	0.673166	0.876543	Composite-grass	between
80	SILINT	PANVIR	0.863534	0.704735	0.864078	Composite-grass	between
81	SILINT	SCHSCO	0.785297	0.374768	1	Composite-grass	between
82	CORTIN	AMOCAN	0.634746	0.775718	0.965674	Composite-legume	between
83	ECHPAL	AMOCAN	0.581481	0.752081	0.942817	Composite-legume	between
84	EUPALT	AMOCAN	0.619208	0.460757	0.93005	Composite-legume	between
85	HELMOL	AMOCAN	0.561313	0.798148	0.745961	Composite-legume	between
86	LIAPYC	AMOCAN	0.606723	0.704735	0.570997	Composite-legume	between
87	SILINT	AMOCAN	0.660399	0.810761	0.986755	Composite-legume	between
88	CORTIN	CHAFAS	0.5635	0.650558	0.912296	Composite-legume	between
89	ECHPAL	CHAFAS	0.595745	0.871985	0.912338	Composite-legume	between
90	EUPALT	CHAFAS	0.63064	0.753704	0.814751	Composite-legume	between
91	HELMOL	CHAFAS	0.534632	0.812442	0.75435	Composite-legume	between
92	LIAPYC	CHAFAS	0.618311	0.713222	0.55336	Composite-legume	between
93	SILINT	CHAFAS	0.739316	0.693023	1	Composite-legume	between
94	DALCAN	CORTIN	0.77533	0.80855	0.210526	Composite-legume	between
95	DALPUR	CORTIN	0.788725	0.686165	0.882129	Composite-legume	between
96	DESCAN	CORTIN	0.785033	0.813953	0.963112	Composite-legume	between
97	DESILL	CORTIN	0.867497	0.810936	0.998441	Composite-legume	between
98	ECHPAL	DALCAN	0.309702	0.823748	0.478465	Composite-legume	between
99	EUPALT	DALCAN	0.284603	0.574074	0.749196	Composite-legume	between
100	HELMOL	DALCAN	0.286645	0.760446	0.930403	Composite-legume	between
101	LIAPYC	DALCAN	0.624496	0.821229	0.856041	Composite-legume	between
102	SILINT	DALCAN	0.846932	0.702326	0.984444	Composite-legume	between
103	ECHPAL	DALPUR	0.34688	0.799815	0.794059	Composite-legume	between
104	EUPALT	DALPUR	0.417085	0.491212	0.686441	Composite-legume	between
105	HELMOL	DALPUR	0.468057	0.7718	0.891455	Composite-legume	between
106	LIAPYC	DALPUR	0.605452	0.806512	0.772152	Composite-legume	between
107	SILINT	DALPUR	0.787752	0.609665	1	Composite-legume	between
108	ECHPAL	DESCAN	0.389592	0.818013	0.97138	Composite-legume	between
109	EUPALT	DESCAN	0.506112	0.65709	0.645022	Composite-legume	between
110	HELMOL	DESCAN	0.495564	0.687732	0.22918	Composite-legume	between
111	LIAPYC	DESCAN	0.574859	0.694315	0.74397	Composite-legume	between
112	SILINT	DESCAN	0.797517	0.75419	1	Composite-legume	between
113	ECHPAL	DESILL	0.251029	0.822387	0.978261	Composite-legume	between
114	EUPALT	DESILL	0.419899	0.639889	0.900427	Composite-legume	between
115	HELMOL	DESILL	0.450355	0.792593	0.93619	Composite-legume	between
116	LIAPYC	DESILL	0.714526	0.727019	0.517572	Composite-legume	between
117	SILINT	DESILL	0.881344	0.764378	0.961003	Composite-legume	between
118	ANDGER	AMOCAN	0.743119	0.777778	0.773913	Grass-legume	between
119	BOUGRA	AMOCAN	0.619948	0.697417	0.820913	Grass-legume	between
120	ELYCAN	AMOCAN	0.625751	0.714551	0.922939	Grass-legume	between
121	KOEMAC	AMOCAN	0.654689	0.784186	0.923265	Grass-legume	between
122	PANVIR	AMOCAN	0.679681	0.442076	0.755287	Grass-legume	between
123	SCHSCO	AMOCAN	0.538071	0.725926	0.913992	Grass-legume	between
124	CHAFAS	ANDGER	0.689424	0.727019	0.472036	Grass-legume	between
125	DALCAN	ANDGER	0.528604	0.812442	0.754513	Grass-legume	between
126	DALPUR	ANDGER	0.627119	0.706865	0.660714	Grass-legume	between
127	DESCAN	ANDGER	0.598039	0.66171	0.713445	Grass-legume	between
128	DESILL	ANDGER	0.49354	0.755556	0.837742	Grass-legume	between
129	CHAFAS	BOUGRA	0.567277	0.755782	0.881709	Grass-legume	between
130	DALCAN	BOUGRA	0.473344	0.59667	0.307497	Grass-legume	between
131	DALPUR	BOUGRA	0.458549	0.467652	0.817955	Grass-legume	between
132	DESCAN	BOUGRA	0.455919	0.575926	0.947475	Grass-legume	between
133	DESILL	BOUGRA	0.469244	0.658672	0.777347	Grass-legume	between
134	ELYCAN	CHAFAS	0.591837	0.82342	0.845638	Grass-legume	between
135	KOEMAC	CHAFAS	0.578831	0.863806	0.837838	Grass-legume	between
136	PANVIR	CHAFAS	0.621939	0.762082	0.604743	Grass-legume	between
137	SCHSCO	CHAFAS	0.469449	0.595172	0.82973	Grass-legume	between
138	ELYCAN	DALCAN	0.404187	0.830855	0.922836	Grass-legume	between
139	KOEMAC	DALCAN	0.453936	0.813433	0.698502	Grass-legume	between
140	PANVIR	DALCAN	0.431786	0.641264	0.722365	Grass-legume	between
141	SCHSCO	DALCAN	0.573643	0.606314	0.687366	Grass-legume	between
142	ELYCAN	DALPUR	0.374677	0.805014	0.754011	Grass-legume	between
143	KOEMAC	DALPUR	0.429333	0.880708	0.608108	Grass-legume	between
144	PANVIR	DALPUR	0.543982	0.652739	0.564557	Grass-legume	between
145	SCHSCO	DALPUR	0.623629	0.525046	0.736089	Grass-legume	between
146	ELYCAN	DESCAN	0.346734	0.733953	0.931034	Grass-legume	between
147	KOEMAC	DESCAN	0.380829	0.72549	0.953013	Grass-legume	between
148	PANVIR	DESCAN	0.433409	0.609302	0.825603	Grass-legume	between
149	SCHSCO	DESCAN	0.61889	0.687732	0.919207	Grass-legume	between
150	ELYCAN	DESILL	0.397548	0.820204	0.784689	Grass-legume	between
151	KOEMAC	DESILL	0.451554	0.75814	0.954459	Grass-legume	between
152	PANVIR	DESILL	0.540091	0.699722	0.734824	Grass-legume	between
153	SCHSCO	DESILL	0.686354	0.688889	0.946512	Grass-legume	between

## Sheet: Fig. 2e&f
Family	P1	P2	Family1	Family2	Group	Pairfeed_total	Soilpatho	Soiloomy
With	AMOCAN	CHAFAS	legume	legume	Within legume	1.70122	0.363764	0.760446
With	AMOCAN	DALCAN	legume	legume	Within legume	0.660225	0.561939	0.754875
With	AMOCAN	DESILL	legume	legume	Within legume	0.492543	0.644737	0.682156
With	ANDGER	BOUGRA	grass	grass	Within grass	-0.512673	0.473251	0.758303
Between	ANDGER	CHAFAS	grass	legume	Grass-legume	1.02662	0.689424	0.727019
Between	ANDGER	DALCAN	grass	legume	Grass-legume	1.28912	0.528604	0.812442
Between	ANDGER	DESILL	grass	legume	Grass-legume	-1.07774	0.49354	0.755556
With	ANDGER	ELYCAN	grass	grass	Within grass	-0.624839	0.516393	0.644115
With	ANDGER	SCHSCO	grass	grass	Within grass	0.243207	0.770856	0.564815
Between	BOUGRA	AMOCAN	grass	legume	Grass-legume	-0.214926	0.619948	0.697417
Between	BOUGRA	DALPUR	grass	legume	Grass-legume	-0.504927	0.458549	0.467652
Between	BOUGRA	DESCAN	grass	legume	Grass-legume	-0.439253	0.455919	0.575926
With	BOUGRA	KOEMAC	grass	grass	Within grass	-1.16459	0.377709	0.831325
With	BOUGRA	PANVIR	grass	grass	Within grass	-0.767983	0.521053	0.547553
With	CHAFAS	DALPUR	legume	legume	Within legume	1.10123	0.504356	0.687442
With	CHAFAS	DESCAN	legume	legume	Within legume	1.38613	0.531754	0.722274
Between	CORTIN	AMOCAN	composite	legume	Composite-legume	-1.25937	0.634746	0.775718
Between	CORTIN	ANDGER	composite	grass	Composite-grass	-1.14288	0.855021	0.805375
Between	CORTIN	DALPUR	composite	legume	Composite-legume	-1.28231	0.788725	0.686165
Between	CORTIN	DESCAN	composite	legume	Composite-legume	-0.930576	0.785033	0.813953
With	CORTIN	ECHPAL	composite	composite	Within composite	-2.08461	0.82716	0.825926
With	CORTIN	EUPALT	composite	composite	Within composite	-2.32792	0.799894	0.794824
Between	CORTIN	KOEMAC	composite	grass	Composite-grass	-2.06546	0.787303	0.899441
With	CORTIN	LIAPYC	composite	composite	Within composite	-2.4152	0.762766	0.877323
Between	CORTIN	PANVIR	composite	grass	Composite-grass	-1.15481	0.784364	0.80334
With	DALCAN	DALPUR	legume	legume	Within legume	0.304988	0.352697	0.473488
With	DALCAN	DESCAN	legume	legume	Within legume	0.37332	0.401342	0.671948
With	DALPUR	DESILL	legume	legume	Within legume	-0.374951	0.41159	0.662338
With	DESCAN	DESILL	legume	legume	Within legume	0.0213424	0.473381	0.585502
Between	ECHPAL	BOUGRA	composite	grass	Composite-grass	-1.49301	0.377778	0.799078
Between	ECHPAL	CHAFAS	composite	legume	Composite-legume	-0.49166	0.595745	0.871985
Between	ECHPAL	DALCAN	composite	legume	Composite-legume	-0.0960283	0.309702	0.823748
Between	ECHPAL	DESILL	composite	legume	Composite-legume	-1.09593	0.251029	0.822387
Between	ECHPAL	ELYCAN	composite	grass	Composite-grass	-1.52425	0.379898	0.707407
With	ECHPAL	HELMOL	composite	composite	Within composite	-1.87737	0.365517	0.844588
Between	ECHPAL	SCHSCO	composite	grass	Composite-grass	-1.01874	0.649299	0.781684
With	ECHPAL	SILINT	composite	composite	Within composite	-1.86782	0.849932	0.866543
Between	ELYCAN	AMOCAN	grass	legume	Grass-legume	0.134915	0.625751	0.714551
Between	ELYCAN	DALPUR	grass	legume	Grass-legume	-0.16581	0.374677	0.805014
Between	ELYCAN	DESCAN	grass	legume	Grass-legume	-0.252739	0.346734	0.733953
With	ELYCAN	KOEMAC	grass	grass	Within grass	-1.08882	0.265432	0.590317
With	ELYCAN	PANVIR	grass	grass	Within grass	-0.431526	0.535433	0.858998
Between	EUPALT	BOUGRA	composite	grass	Composite-grass	-1.83865	0.508671	0.648574
Between	EUPALT	CHAFAS	composite	legume	Composite-legume	0.13801	0.63064	0.753704
Between	EUPALT	DALCAN	composite	legume	Composite-legume	0.125404	0.284603	0.574074
Between	EUPALT	DESILL	composite	legume	Composite-legume	-1.08991	0.419899	0.639889
Between	EUPALT	ELYCAN	composite	grass	Composite-grass	-1.65777	0.440922	0.861368
With	EUPALT	HELMOL	composite	composite	Within composite	-2.00994	0.350801	0.795014
Between	EUPALT	SCHSCO	composite	grass	Composite-grass	-1.1909	0.61267	0.719298
With	EUPALT	SILINT	composite	composite	Within composite	-2.14911	0.85719	0.750231
Between	HELMOL	AMOCAN	composite	legume	Composite-legume	-0.898006	0.561313	0.798148
Between	HELMOL	ANDGER	composite	grass	Composite-grass	-0.802013	0.538462	0.698148
Between	HELMOL	DALPUR	composite	legume	Composite-legume	-0.857053	0.468057	0.7718
Between	HELMOL	DESCAN	composite	legume	Composite-legume	-0.551786	0.495564	0.687732
Between	HELMOL	KOEMAC	composite	grass	Composite-grass	-1.43272	0.516381	0.786047
With	HELMOL	LIAPYC	composite	composite	Within composite	-1.84198	0.637354	0.732591
Between	HELMOL	PANVIR	composite	grass	Composite-grass	-0.813407	0.456954	0.809082
Between	KOEMAC	CHAFAS	grass	legume	Grass-legume	0.146156	0.578831	0.863806
Between	KOEMAC	DALCAN	grass	legume	Grass-legume	0.882684	0.453936	0.813433
Between	KOEMAC	DESILL	grass	legume	Grass-legume	-0.740562	0.451554	0.75814
With	KOEMAC	SCHSCO	grass	grass	Within grass	-0.239299	0.607177	0.88093
Between	LIAPYC	BOUGRA	composite	grass	Composite-grass	-1.14381	0.705426	0.813136
Between	LIAPYC	CHAFAS	composite	legume	Composite-legume	0.228537	0.618311	0.713222
Between	LIAPYC	DALCAN	composite	legume	Composite-legume	0.476044	0.624496	0.821229
Between	LIAPYC	DESILL	composite	legume	Composite-legume	-0.240448	0.714526	0.727019
Between	LIAPYC	ELYCAN	composite	grass	Composite-grass	-1.35319	0.674923	0.539033
Between	LIAPYC	SCHSCO	composite	grass	Composite-grass	-0.914155	0.63946	0.673166
With	LIAPYC	SILINT	composite	composite	Within composite	-0.808443	0.797635	0.614884
Between	PANVIR	CHAFAS	grass	legume	Grass-legume	1.16866	0.621939	0.762082
Between	PANVIR	DALCAN	grass	legume	Grass-legume	1.22223	0.431786	0.641264
Between	PANVIR	DESILL	grass	legume	Grass-legume	0.0443542	0.540091	0.699722
With	PANVIR	SCHSCO	grass	grass	Within grass	-0.0479173	0.565217	0.68304
Between	SCHSCO	AMOCAN	grass	legume	Grass-legume	0.697115	0.538071	0.725926
Between	SCHSCO	DALPUR	grass	legume	Grass-legume	0.158798	0.623629	0.525046
Between	SCHSCO	DESCAN	grass	legume	Grass-legume	-0.0366836	0.61889	0.687732
Between	SILINT	AMOCAN	composite	legume	Composite-legume	-0.449417	0.660399	0.810761
Between	SILINT	ANDGER	composite	grass	Composite-grass	-0.888959	0.91246	0.591837
Between	SILINT	DALPUR	composite	legume	Composite-legume	-0.0364326	0.787752	0.609665
Between	SILINT	DESCAN	composite	legume	Composite-legume	0.178106	0.797517	0.75419
Between	SILINT	KOEMAC	composite	grass	Composite-grass	-1.29493	0.844303	0.873253
Between	SILINT	PANVIR	composite	grass	Composite-grass	-0.562853	0.863534	0.704735

## Sheet: Fig. 3a
Plot NO.	SPPNO	Biomass
1	6	1031.82
2	3	522.286
3	1	7.69694
4	6	403.989
5	1	672.118
6	1	213.499
7	3	206.828
8	3	255.027
9	6	879.839
10	2	329.01
11	1	60.1837
12	2	63.5528
13	1	254.317
14	1	92.1812
15	2	427.703
16	2	590.211
17	3	466.387
18	6	854.539
19	2	530.496
20	2	18.1318
21	6	1041.5
22	3	412.356
23	1	7.69694
24	6	590.189
25	1	634.772
26	1	132.8
27	3	336.656
28	3	295.396
29	6	906.358
30	2	354.473
31	1	109.421
32	2	116.367
33	1	211.787
34	1	162.395
35	2	784.131
36	2	569.078
37	3	488.042
38	6	941.618
39	2	746.743
40	2	96.01
41	1	83.6843
42	2	785.223
43	2	60.1976
44	3	794.002
45	1	635.517
46	6	353.02
47	1	139.345
48	6	468.629
49	2	585.838
50	1	300.826
51	2	204.116
52	3	197.947
53	2	99.4135
54	1	225.788
55	3	421.987
56	1	176.302
57	6	547.196
58	2	356.982
59	3	178.689
60	6	334.079
61	1	136.552
62	2	779.144
63	2	47.9371
64	3	774.783
65	1	530.059
66	6	281.837
67	1	179.311
68	6	500.273
69	2	452.513
70	1	646.628
71	2	188.469
72	3	380.91
73	2	199.314
74	1	225.788
75	3	558.382
76	1	227.214
77	6	426.892
78	2	408.628
79	3	247.105
80	6	379.147
81	6	129.764
82	6	826.889
83	1	271.24
84	2	47.0798
85	3	711.79
86	3	479.063
87	6	458.906
88	2	451.762
89	3	157.041
90	3	791.374
91	1	0.206415
92	2	212.902
93	1	39.3208
94	2	516.693
95	1	45.5673
96	2	833.982
97	6	921.022
98	1	39.9405
99	2	312.281
100	1	770.645
101	6	233.463
102	6	721.297
103	1	253.116
104	2	131.083
105	3	541.875
106	3	382.374
107	6	419.548
108	2	495.316
109	3	109.996
110	3	797.315
111	1	0.206415
112	2	178.848
113	1	29.4132
114	2	445.269
115	1	76.8991
116	2	792.211
117	6	932.837
118	1	39.9405
119	2	167.979
120	1	770.645
121	6	716.049
122	1	97.0905
123	1	252.69
124	2	191.931
125	2	233.607
126	1	186.579
127	6	608.367
128	6	242.27
129	3	484.837
130	1	69.0969
131	3	204.211
132	2	88.8118
133	2	67.9627
134	3	779.158
135	2	131.944
136	1	373.362
137	2	134.81
138	6	848.255
139	3	562.051
140	1	27.8565
141	6	527.312
142	1	109.421
143	1	278.177
144	2	234.911
145	2	191.581
146	1	159.678
147	6	790.72
148	6	330.497
149	3	439.787
150	1	98.9165
151	3	329.766
152	2	200.111
153	2	140.564
154	3	791.379
155	2	236.666
156	1	597.427
157	2	168.015
158	6	904.479
159	3	865.722
160	1	169.274
161	1	289.365
162	2	31.8502
163	3	242.414
164	6	874.855
165	3	626.783
166	3	261.474
167	1	162.395
168	1	530.059
169	2	155.251
170	6	447.482
171	3	364.19
172	2	278.205
173	2	358.596
174	1	0.107271
175	1	39.6007
176	2	860.753
177	1	18.4551
178	6	532.753
179	2	172.432
180	6	384.619
181	1	162.526
182	2	3.87317
183	3	185.324
184	6	856.127
185	3	685.544
186	3	236.781
187	1	138.966
188	1	494.896
189	2	163.606
190	6	438.32
191	3	315.203
192	2	337.545
193	2	405.228
194	1	0.206415
195	1	47.6159
196	2	915.06
197	1	93.8817
198	6	448.148
199	2	225.8
200	6	470.15
201	1	430.439
202	6	845.341
203	1	119.369
204	2	190.26
205	2	388.561
206	1	115.392
207	3	600.037
208	1	45.5673
209	6	510.559
210	1	209.494
211	2	504.56
212	2	506.544
213	3	118.646
214	6	233.553
215	3	774.13
216	2	919.956
217	6	924.297
218	2	410.719
219	1	770.645
220	3	241.552
221	1	257.649
222	6	808.162
223	1	219.292
224	2	290.97
225	2	480.246
226	1	157.724
227	3	573.203
228	1	92.6229
229	6	387.328
230	1	291.019
231	2	338.484
232	2	549.749
233	3	229.884
234	6	283.13
235	3	797.936
236	2	919.956
237	6	903.653
238	2	634.786
239	1	770.645
240	3	261.487

## Sheet: Fig. 3b&c
PLOTNO	SPPNO	CE	RYT
1	6	325.973	1.89503
2	3	182.279	1.64796
4	6	49.7978	1.20832
7	3	23.3983	1.17215
8	3	12.8095	1.06904
9	6	305.293	2.15613
10	2	151.645	1.79817
12	2	12.2561	1.22602
15	2	98.7657	1.32962
16	2	186.506	1.47705
17	3	185.805	1.73152
18	6	197.155	1.70813
19	2	88.6156	1.34001
20	2	-6.69562	0.746602
21	6	338.317	2.05756
22	3	99.7931	1.34192
24	6	208.876	1.92717
27	3	120.198	2.00525
28	3	79.2325	1.52825
29	6	297.194	2.26683
30	2	165.034	1.90386
32	2	63.06	1.96339
35	2	426.487	2.83368
36	2	242.552	1.80368
37	3	98.5279	1.38487
38	6	257.751	2.00324
39	2	265.793	2.28128
40	2	36.24	1.76644
42	2	99.0233	1.23807
43	2	-18.0781	0.650537
44	3	111.241	1.35156
46	6	97.2849	1.51182
48	6	108.937	1.48356
49	2	143.431	1.43218
51	2	68.3915	1.64547
52	3	53.4788	1.46398
53	2	-10.6184	0.83609
55	3	102.477	1.6457
57	6	218.775	2.42695
58	2	149.992	1.71033
59	3	67.6257	1.64183
60	6	185.704	2.03632
62	2	51.6435	1.123
63	2	-14.6902	0.654183
64	3	19.5928	1.05657
66	6	114.112	1.58762
68	6	234.153	1.97952
69	2	5.08555	1.01238
71	2	86.963	1.88565
72	3	258.859	3.17714
73	2	8.88171	1.08906
75	3	146.327	1.74359
77	6	164.011	1.80505
78	2	158.848	1.59606
79	3	229.307	2.56241
80	6	146.682	1.7433
81	6	-39.5628	0.752192
82	6	107.188	1.3779
84	2	-75.4595	0.373763
85	3	127.79	1.28618
86	3	1.45876	1.0056
87	6	110.131	1.54058
88	2	112.326	1.31348
89	3	11.4074	1.08109
90	3	46.0099	1.12392
92	2	26.4094	1.19678
94	2	100.48	1.24799
96	2	126.114	1.24511
97	6	208.552	1.74907
99	2	63.0723	1.26828
101	6	56.2731	1.4125
102	6	238.268	1.94176
104	2	20.1463	1.21578
105	3	76.5256	1.21175
106	3	100.823	1.50093
107	6	119.968	1.78248
108	2	127.721	1.35238
109	3	24.9296	1.24348
110	3	65.8053	1.18086
112	2	56.0869	1.62803
114	2	66.5191	1.1721
116	2	48.9633	1.09909
117	6	211.66	1.82384
119	2	-3.0177	0.982115
121	6	286.885	2.27344
124	2	46.8649	1.38707
125	2	86.1712	1.61543
127	6	204.999	1.9973
128	6	57.8622	1.41706
129	3	273.009	2.27981
131	3	86.0159	1.71755
132	2	3.83	1.02904
133	2	-25.5998	0.699121
134	3	57.266	1.20647
135	2	-22.9633	0.852026
137	2	35.2435	1.32133
138	6	275.836	2.07363
139	3	229.495	1.63318
141	6	186.66	1.78085
144	2	31.0375	1.22463
145	2	36.4037	1.22293
147	6	175.687	1.70786
148	6	152.106	1.91799
149	3	166.708	1.63195
151	3	176.795	2.38483
152	2	49.7903	1.30944
153	2	140.371	3.46265
154	3	108.893	1.38895
155	2	82.8195	1.52772
157	2	-5.93694	0.966919
158	6	191.08	1.68631
159	3	330.805	1.73768
162	2	23.3863	2.96477
163	3	70.6935	1.43892
164	6	308.582	2.15579
165	3	129.075	1.36833
166	3	96.6556	1.51943
169	2	-37.2989	0.734424
170	6	87.6505	1.36666
171	3	149.642	1.64055
172	2	34.4209	1.1547
173	2	-7.3356	0.971853
176	2	168.923	1.32147
178	6	162.391	1.7971
179	2	28.3694	1.24831
180	6	54.7339	1.21134
182	2	-4.79448	0.655851
183	3	59.1888	1.4639
184	6	188.102	1.71066
185	3	264.268	1.79914
186	3	130.593	2.12348
189	2	39.2232	1.43327
190	6	130.23	1.57807
191	3	139.051	1.60247
192	2	128.84	1.6829
193	2	200.733	1.9405
196	2	339.969	1.6949
198	6	118.961	1.77592
199	2	91.9264	1.93674
200	6	146.345	1.6064
202	6	139.162	1.54478
204	2	3.98988	1.02487
205	2	184.487	1.55506
207	3	147.693	1.77572
209	6	133.252	1.86913
211	2	22.0607	1.07181
212	2	207.284	1.72293
213	3	-14.8293	0.88683
214	6	62.7386	1.37959
215	3	21.6129	1.07192
216	2	188.793	1.29621
217	6	242.893	1.94541
218	2	-29.6364	0.882459
220	3	95.2089	1.67141
222	6	90.2523	1.30438
224	2	43.7393	1.25489
225	2	2.2926	1.00677
227	3	93.0424	1.42029
229	6	37.6294	1.18471
231	2	-34.6941	0.884194
232	2	159.763	1.43625
233	3	30.9181	1.17799
234	6	80.2347	1.38947
235	3	127.954	1.43665
236	2	165.291	1.23522
237	6	175.005	1.62857
238	2	28.2752	1.08907
240	3	122.937	1.84437

## Sheet: Fig.4&S5
PLOTNO	SpecRich	P_PSF	PPD	CE	RYT	Legume
1	6	-0.745672	0.621394	325.973	1.89503	withlegume
2	3	-0.389381	0.259587	182.279	1.64796	nolegume
4	6	-0.71605	0.596708	49.7978	1.20832	nolegume
7	3	-0.636026	0.424018	23.3983	1.17215	withlegume
8	3	-0.217163	0.144776	12.8095	1.06904	withlegume
9	6	-0.365631	0.304693	305.293	2.15613	withlegume
10	2	-0.401383	0.200692	151.645	1.79817	withlegume
12	2	-0.344094	0.172047	12.2561	1.22602	withlegume
15	2	-0.368308	0.184154	98.7657	1.32962	nolegume
16	2	-0.274448	0.137224	186.506	1.47705	nolegume
17	3	-0.368758	0.245838	185.805	1.73152	withlegume
18	6	-0.372463	0.310386	197.155	1.70813	withlegume
19	2	-0.0734452	0.0367226	88.6156	1.34001	nolegume
20	2	-0.256504	0.128252	-6.69562	0.746602	withlegume
21	6	-0.73766	0.614717	338.317	2.05756	withlegume
22	3	-0.456856	0.304571	99.7931	1.34192	nolegume
24	6	-0.785164	0.654304	208.876	1.92717	nolegume
27	3	-0.668013	0.445342	120.198	2.00525	withlegume
28	3	-0.336034	0.224023	79.2325	1.52825	withlegume
29	6	-0.375537	0.312947	297.194	2.26683	withlegume
30	2	-0.389431	0.194715	165.034	1.90386	withlegume
32	2	-0.366997	0.183498	63.06	1.96339	withlegume
35	2	-0.247481	0.123741	426.487	2.83368	nolegume
36	2	-0.235689	0.117845	242.552	1.80368	nolegume
37	3	-0.205438	0.136959	98.5279	1.38487	withlegume
38	6	-0.314587	0.262156	257.751	2.00324	withlegume
39	2	-0.052574	0.026287	265.793	2.28128	nolegume
40	2	-0.293883	0.146942	36.24	1.76644	withlegume
42	2	-0.0328833	0.0164416	99.0233	1.23807	withlegume
43	2	-0.000425749	0.000212875	-18.0781	0.650537	nolegume
44	3	-0.0585091	0.039006	111.241	1.35156	withlegume
46	6	-0.479322	0.399435	97.2849	1.51182	withlegume
48	6	-0.723643	0.603036	108.937	1.48356	nolegume
49	2	-0.0860376	0.0430188	143.431	1.43218	nolegume
51	2	-0.35066	0.17533	68.3915	1.64547	nolegume
52	3	-0.44476	0.296507	53.4788	1.46398	withlegume
53	2	-0.000295033	0.000148	-10.6184	0.83609	nolegume
55	3	-0.178008	0.118672	102.477	1.6457	nolegume
57	6	-0.418715	0.348929	218.775	2.42695	nolegume
58	2	-0.20291	0.101455	149.992	1.71033	withlegume
59	3	-0.492136	0.328091	67.6257	1.64183	nolegume
60	6	-0.649821	0.541517	185.704	2.03632	withlegume
62	2	-0.0194706	0.00973531	51.6435	1.123	withlegume
63	2	-0.000534608	0.000267304	-14.6902	0.654183	nolegume
64	3	-0.0102487	0.00683244	19.5928	1.05657	withlegume
66	6	-0.663305	0.552755	114.112	1.58762	withlegume
68	6	-0.859444	0.716203	234.153	1.97952	nolegume
69	2	-0.129198	0.064599	5.08555	1.01238	nolegume
71	2	-0.613348	0.306674	86.963	1.88565	nolegume
72	3	-0.332066	0.221377	258.859	3.17714	withlegume
73	2	-0.000147	7.36e-05	8.88171	1.08906	nolegume
75	3	-0.173708	0.115806	146.327	1.74359	nolegume
77	6	-0.474673	0.395561	164.011	1.80505	nolegume
78	2	-0.194686	0.0973429	158.848	1.59606	withlegume
79	3	-0.544545	0.36303	229.307	2.56241	nolegume
80	6	-0.628733	0.523944	146.682	1.7433	withlegume
81	6	-0.660947	0.550789	-39.5628	0.752192	withlegume
82	6	-0.152669	0.127224	107.188	1.3779	withlegume
84	2	-0.192407	0.0962036	-75.4595	0.373763	nolegume
85	3	-0.526686	0.351124	127.79	1.28618	withlegume
86	3	-0.113773	0.0758489	1.45876	1.0056	nolegume
87	6	-0.290012	0.241677	110.131	1.54058	nolegume
88	2	-0.327092	0.163546	112.326	1.31348	nolegume
89	3	-0.433225	0.288817	11.4074	1.08109	withlegume
90	3	-0.0466836	0.0311224	46.0099	1.12392	withlegume
92	2	-0.1175	0.0587499	26.4094	1.19678	nolegume
94	2	-0.219159	0.109579	100.48	1.24799	withlegume
96	2	-0.133344	0.0666722	126.114	1.24511	withlegume
97	6	-0.232035	0.193363	208.552	1.74907	withlegume
99	2	-0.367436	0.183718	63.0723	1.26828	withlegume
101	6	-0.71562	0.59635	56.2731	1.4125	withlegume
102	6	-0.4988	0.415667	238.268	1.94176	withlegume
104	2	-0.239728	0.119864	20.1463	1.21578	nolegume
105	3	-0.312834	0.208556	76.5256	1.21175	withlegume
106	3	-0.32129	0.214193	100.823	1.50093	nolegume
107	6	-0.391989	0.326658	119.968	1.78248	nolegume
108	2	-0.265007	0.132503	127.721	1.35238	nolegume
109	3	-0.497222	0.331481	24.9296	1.24348	withlegume
110	3	-0.0577827	0.0385218	65.8053	1.18086	withlegume
112	2	-0.191052	0.0955261	56.0869	1.62803	nolegume
114	2	-0.206546	0.103273	66.5191	1.1721	withlegume
116	2	-0.0503164	0.0251582	48.9633	1.09909	withlegume
117	6	-0.245758	0.204798	211.66	1.82384	withlegume
119	2	-0.468889	0.234445	-3.0177	0.982115	withlegume
121	6	-0.66943	0.557858	286.885	2.27344	nolegume
124	2	-0.158188	0.0790938	46.8649	1.38707	withlegume
125	2	-0.318265	0.159133	86.1712	1.61543	nolegume
127	6	-0.732675	0.610562	204.999	1.9973	withlegume
128	6	-0.664369	0.553641	57.8622	1.41706	withlegume
129	3	-0.57093	0.38062	273.009	2.27981	withlegume
131	3	-0.666646	0.44443	86.0159	1.71755	nolegume
132	2	-0.33537	0.167685	3.83	1.02904	withlegume
133	2	-0.178949	0.0894743	-25.5998	0.699121	withlegume
134	3	-0.0195064	0.0130042	57.266	1.20647	withlegume
135	2	-0.611097	0.305548	-22.9633	0.852026	nolegume
137	2	-0.224304	0.112152	35.2435	1.32133	nolegume
138	6	-0.353276	0.294397	275.836	2.07363	withlegume
139	3	-0.695697	0.463798	229.495	1.63318	withlegume
141	6	-0.785994	0.654995	186.66	1.78085	nolegume
144	2	-0.0670203	0.0335102	31.0375	1.22463	withlegume
145	2	-0.418597	0.209299	36.4037	1.22293	nolegume
147	6	-0.540399	0.450332	175.687	1.70786	withlegume
148	6	-0.661456	0.551214	152.106	1.91799	withlegume
149	3	-0.523173	0.348782	166.708	1.63195	withlegume
151	3	-0.63807	0.42538	176.795	2.38483	nolegume
152	2	-0.25217	0.126085	49.7903	1.30944	withlegume
153	2	-0.432259	0.216129	140.371	3.46265	withlegume
154	3	-0.0460507	0.0307005	108.893	1.38895	withlegume
155	2	-0.603106	0.301553	82.8195	1.52772	nolegume
157	2	-0.45482	0.22741	-5.93694	0.966919	nolegume
158	6	-0.243217	0.20268	191.08	1.68631	withlegume
159	3	-0.64298	0.428653	330.805	1.73768	withlegume
162	2	-0.0187673	0.00938366	23.3863	2.96477	withlegume
163	3	-0.390372	0.260248	70.6935	1.43892	withlegume
164	6	-0.348811	0.290676	308.582	2.15579	withlegume
165	3	-0.631346	0.420897	129.075	1.36833	nolegume
166	3	-0.557844	0.371896	96.6556	1.51943	nolegume
169	2	-0.00208041	0.0010402	-37.2989	0.734424	nolegume
170	6	-0.728653	0.607211	87.6505	1.36666	nolegume
171	3	-0.399477	0.266318	149.642	1.64055	withlegume
172	2	-0.323442	0.161721	34.4209	1.1547	withlegume
173	2	-0.0870344	0.0435172	-7.3356	0.971853	nolegume
176	2	-0.154725	0.0773625	168.923	1.32147	withlegume
178	6	-0.336061	0.280051	162.391	1.7971	nolegume
179	2	-0.155083	0.0775414	28.3694	1.24831	nolegume
180	6	-0.739658	0.616382	54.7339	1.21134	withlegume
182	2	-0.063519	0.0317595	-4.79448	0.655851	withlegume
183	3	-0.338001	0.225334	59.1888	1.4639	withlegume
184	6	-0.256299	0.213583	188.102	1.71066	withlegume
185	3	-0.626382	0.417588	264.268	1.79914	nolegume
186	3	-0.547898	0.365265	130.593	2.12348	nolegume
189	2	-0.110818	0.0554091	39.2232	1.43327	nolegume
190	6	-0.711926	0.593272	130.23	1.57807	nolegume
191	3	-0.398977	0.265985	139.051	1.60247	withlegume
192	2	-0.379691	0.189846	128.84	1.6829	withlegume
193	2	-0.286172	0.143086	200.733	1.9405	nolegume
196	2	-0.219415	0.109708	339.969	1.6949	withlegume
198	6	-0.358949	0.299124	118.961	1.77592	nolegume
199	2	-0.228731	0.114366	91.9264	1.93674	nolegume
200	6	-0.767185	0.639321	146.345	1.6064	withlegume
202	6	-0.441458	0.367882	139.162	1.54478	withlegume
204	2	-0.179632	0.0898158	3.98988	1.02487	withlegume
205	2	-0.339677	0.169838	184.487	1.55506	nolegume
207	3	-0.132639	0.0884259	147.693	1.77572	nolegume
209	6	-0.297346	0.247789	133.252	1.86913	nolegume
211	2	-0.0400913	0.0200456	22.0607	1.07181	nolegume
212	2	-0.567697	0.283848	207.284	1.72293	withlegume
213	3	-0.446902	0.297935	-14.8293	0.88683	withlegume
214	6	-0.731789	0.609824	62.7386	1.37959	withlegume
215	3	-0.00734302	0.00489535	21.6129	1.07192	withlegume
216	2	-0.238411	0.119205	188.793	1.29621	withlegume
217	6	-0.285193	0.237661	242.893	1.94541	withlegume
218	2	-5.82501e-05	2.9125e-05	-29.6364	0.882459	nolegume
220	3	-0.665133	0.443422	95.2089	1.67141	withlegume
222	6	-0.447901	0.373251	90.2523	1.30438	withlegume
224	2	-0.0721583	0.0360791	43.7393	1.25489	withlegume
225	2	-0.07053	0.035265	2.2926	1.00677	nolegume
227	3	-0.0477239	0.0318159	93.0424	1.42029	nolegume
229	6	-0.334665	0.278887	37.6294	1.18471	nolegume
231	2	-0.115984	0.0579921	-34.6941	0.884194	nolegume
232	2	-0.542502	0.271251	159.763	1.43625	withlegume
233	3	-0.379168	0.252779	30.9181	1.17799	withlegume
234	6	-0.706618	0.588848	80.2347	1.38947	withlegume
235	3	-0.0537413	0.0358275	127.954	1.43665	withlegume
236	2	-0.238411	0.119205	165.291	1.23522	withlegume
237	6	-0.213032	0.177527	175.005	1.62857	withlegume
238	2	-3.76894e-05	1.88447e-05	28.2752	1.08907	nolegume
240	3	-0.651222	0.434148	122.937	1.84437	withlegume

## Sheet: Fig. 5a
Species number	Complementarity
2	0.663244
2	0.511485
2	0.838799
2	0.719653
2	0.668978
2	0.94801
2	0.337546
2	0.509022
2	0.495025
2	0.739735
2	0.44156
2	0.266025
2	0.392523
2	0.491177
2	0.620174
2	0.409471
2	0.697623
2	0.791377
2	0.873831
2	0.735293
2	0.565855
2	0.838019
2	1.11392
2	0.957288
2	0.640505
2	0.610882
2	0.475701
2	0.826346
2	0.333522
2	0.825125
2	0.622702
2	0.729131
2	0.929506
2	0.55881
2	0.866501
2	0.745124
2	0.462192
2	0.9799
2	0.781836
2	0.628304
2	0.621295
2	0.262688
2	0.875923
2	0.916301
2	1.08986
2	0.483384
2	0.711339
2	1.28839
2	0.773039
2	0.770149
2	0.52565
2	0.79646
2	1.09766
2	0.668907
2	0.879653
2	0.897615
2	0.753637
2	0.825373
2	0.642615
2	0.723862
2	0.873312
2	0.846148
2	0.896165
2	0.631935
2	0.686047
2	0.88824
2	0.55445
2	0.636273
2	0.946361
2	0.724319
2	0.906933
2	0.481794
2	0.591517
2	0.746491
2	0.657848
2	0.556612
2	1.03258
2	0.717255
2	0.78455
2	0.508696
2	0.678393
2	0.723046
2	0.899694
2	0.547038
2	0.881628
2	0.681673
2	0.609142
2	0.578141
2	0.808851
2	0.971321
2	0.876452
2	0.88986
2	1.05635
2	1.18689
2	0.858738
2	0.580202
2	0.46457
2	0.727524
2	1.29828
2	0.694297
2	0.818713
2	1.01581
2	0.969887
2	0.678625
2	0.638217
2	0.592119
2	0.854854
2	1.2201
2	0.73271
2	0.664649
2	0.604838
2	0.832045
2	1.13182
2	0.853258
2	0.818454
2	1.01772
2	0.993198
2	0.808267
2	1.05237
2	1.2021
2	0.398462
2	0.689139
2	0.990469
2	1.22777
2	0.833139
2	0.433382
2	0.871912
2	0.928679
2	0.842738
2	0.812475
2	0.985293
2	0.695871
2	1.01459
2	0.841676
2	0.886411
2	1.07301
2	0.31678
2	0.785114
2	0.913332
2	0.694158
2	0.833635
2	0.382872
2	0.765887
2	0.932666
2	0.799154
2	0.720749
2	0.859233
2	0.625947
2	0.899042
2	0.78595
2	1.02037
2	0.930826
2	0.910592
3	1.34235
3	1.36792
3	1.45277
3	1.63719
3	1.00654
3	0.896037
3	1.22856
3	1.19796
3	1.27849
3	1.45518
3	0.913887
3	0.897046
3	0.998232
3	1.10159
3	0.950787
3	1.22114
3	0.932853
3	0.930148
3	1.00515
3	1.23406
3	1.18023
3	1.14156
3	1.55187
3	1.3353
3	1.49362
3	1.74214
3	0.988206
3	1.29463
3	1.3478
3	1.56591
3	0.944591
3	1.01967
3	1.1665
3	1.28724
3	1.28088
3	1.74346
3	1.53786
3	1.94001
3	1.46545
3	1.6156
3	1.6972
3	1.19096
3	1.48922
3	1.37546
3	1.32741
3	1.17019
3	1.2371
3	1.21701
3	1.07159
3	1.13784
3	1.38256
3	1.7586
3	1.71667
3	1.56045
3	1.44835
3	1.24527
3	1.21459
3	0.978473
3	1.52442
3	1.1882
3	1.48216
3	1.53323
3	1.06705
3	1.5091
3	1.36482
3	1.59891
3	0.889261
3	1.09997
3	1.04936
3	1.18608
3	1.40566
3	1.073
3	1.59283
3	1.52039
3	1.64631
3	1.68753
3	1.32744
3	1.27778
3	1.78945
3	1.55008
3	1.40984
3	1.52367
3	1.18642
3	1.62531
3	1.40356
3	1.17034
3	1.73369
3	1.20677
3	1.51812
3	1.5721
3	0.947355
3	1.40681
3	1.26544
3	1.32622
3	0.777627
3	1.00574
3	0.958031
3	0.921446
3	1.00277
3	1.16506
3	1.7023
3	1.63276
3	1.58537
3	1.48834
3	1.13631
3	1.47767
3	2.00675
3	1.77028
3	1.45674
3	1.43232
3	1.10313
3	1.74571
3	1.25705
3	1.92992
3	1.66293
3	1.63153
3	1.76044
3	1.27424
3	1.88819
3	1.83419
3	1.23865
3	1.52217
3	1.89235
3	1.31738
3	1.43557
3	2.00629
3	1.06072
3	1.32701
3	1.70238
3	1.52195
3	0.967063
3	1.00201
3	1.47104
3	1.19324
3	1.27732
3	1.12621
3	1.47028
3	1.91748
3	1.62889
3	1.5346
3	1.25864
3	1.61271
3	1.94862
3	2.22889
3	1.67414
3	1.65246
3	1.39934
3	1.81364
3	0.990542
3	1.47025
3	1.72
3	1.44739
3	1.57904
3	1.16891
3	1.55458
3	1.67446
3	1.21682
3	1.71393
3	1.96659
3	1.52066
3	1.51406
3	1.11199
3	1.70136
3	1.92908
3	1.75895
3	1.543
3	1.48965
3	1.61187
3	1.50659
3	1.37682
3	1.61067
3	1.30602
3	1.32435
3	1.36284
3	1.40414
3	1.47499
3	1.26198
3	1.39414
3	1.33807
3	1.47823
3	1.43549
3	1.53161
3	1.64193
3	1.57506
3	1.53687
3	1.52354
3	1.75453
3	1.84248
3	1.78588
3	1.45286
3	1.48727
3	1.49679
3	1.71244
3	1.24205
3	1.4738
3	1.38667
3	1.33579
3	1.52354
3	1.37604
3	1.56306
3	1.51548
3	1.3639
3	1.61306
3	1.52884
3	1.30464
3	1.35414
3	1.2147
3	1.60541
3	1.66568
3	1.60523
3	1.51283
3	1.56881
3	2.00133
3	1.53593
3	1.58817
3	1.5248
3	1.68723
3	1.92138
3	1.45939
3	1.63596
3	1.23598
3	1.34153
3	1.61429
3	1.33228
3	1.35305
3	1.74579
3	1.19929
3	1.36815
3	1.56555
3	1.58066
3	0.985203
3	0.922728
3	1.21379
3	1.13153
3	1.33927
3	1.03696
3	1.28361
3	1.55284
3	1.45978
3	1.48916
3	1.09278
3	1.42597
3	1.66446
3	1.76676
3	1.40754
3	1.50954
3	1.13599
3	1.4429
3	1.03055
3	1.41283
3	1.48461
3	1.40753
3	1.66286
3	1.1323
3	1.41058
3	1.43298
3	1.04884
3	1.44852
3	1.52321
3	1.27282
3	1.38989
3	0.867396
3	1.34937
3	1.4796
3	1.53621
3	1.38028
3	1.58679
3	2.17822
3	1.68662
3	1.80644
3	1.36002
3	1.6137
3	1.91782
3	1.57289
3	1.6459
3	1.44621
3	1.40478
3	1.65933
3	1.38946
3	1.56537
3	1.38157
3	1.43661
3	1.57327
3	1.33803
3	1.30661
3	1.75872
3	1.30433
3	1.31629
3	1.35059
3	1.48483
3	1.26715
3	1.5663
3	1.34786
3	1.27827
3	1.38207
3	1.57498
3	1.1821
3	0.881173
3	1.07864
3	1.17417
3	1.37794
3	1.38377
3	1.39196
3	1.5676
3	1.65234
3	1.67774
3	1.32968
3	1.53616
3	1.5362
3	1.5449
3	1.36348
3	1.4615
3	1.13627
3	1.5931
3	1.15148
3	1.29531
3	1.27349
3	1.37421
3	1.62556
3	1.14333
3	1.57151
3	1.35729
3	1.21659
3	1.37783
3	1.35891
3	1.28633
3	1.39942
3	0.925245
3	1.55713
3	1.45074
3	1.5181
3	1.38452
3	1.35259
3	1.85042
3	1.53662
3	1.65246
3	1.25436
3	1.65796
3	1.72546
3	1.39127
3	1.5111
3	1.76899
3	1.4891
3	1.65006
3	1.55799
3	1.72992
3	1.59445
3	1.7994
3	1.69944
3	1.47493
3	1.49034
3	1.77894
3	1.47697
3	1.34761
3	1.66747
3	1.54921
3	1.78872
3	1.27019
3	1.5664
3	1.53641
3	1.42896
3	1.3408
3	1.81192
3	1.71002
3	1.73964
3	1.72549
3	2.05469
3	1.6455
3	1.72271
3	1.99576
3	1.20507
3	1.43038
3	1.50808
3	1.45245
3	1.19733
3	1.1913
3	1.36265
3	1.20966
3	1.10996
3	1.35124
3	1.65433
3	1.80386
3	1.64006
3	1.36201
3	1.17197
3	2.01744
3	2.31237
3	2.29497
3	1.86501
3	1.65957
3	1.49237
3	1.90143
3	1.27845
3	1.71718
3	1.66926
3	1.52144
3	1.46934
3	1.14512
3	1.52555
3	1.82513
3	1.44718
3	1.90331
3	1.85829
3	1.53717
3	1.34681
3	1.03065
3	1.61477
3	2.02219
3	1.73525
3	1.5927
3	1.85566
3	2.32739
3	1.76506
3	1.57744
3	1.33735
3	1.69319
3	2.2745
3	1.58601
3	1.80945
3	1.83824
3	1.85325
3	1.9881
3	1.64749
3	1.51597
3	1.53851
3	1.69571
3	2.10955
3	1.53075
3	1.64976
3	1.91596
3	1.41529
3	1.58083
3	1.87458
3	1.50779
3	1.44384
3	1.08333
3	1.33178
3	1.8156
3	1.35385
3	1.3693
3	1.81801
3	1.57718
3	1.54175
3	1.46884
3	1.669
3	1.48
3	1.41207
3	1.09988
3	1.49825
3	1.74544
3	1.29444
3	1.35671
3	1.64192
3	1.71962
3	1.4622
3	1.40681
3	1.54914
3	1.9425
3	1.36299
3	1.50436
3	1.93388
3	1.06288
3	1.35235
3	1.58652
3	1.42473
3	1.09234
3	1.15048
3	1.47831
3	1.21915
3	1.25977
3	1.22242
3	1.58968
3	1.89568
3	1.62572
3	1.48799
3	1.33516
3	1.70797
3	2.06706
3	2.20614
3	1.67002
3	1.6049
3	1.4749
3	1.86014
3	1.18593
3	1.68883
3	1.79737
3	1.5434
3	1.63161
3	1.3446
3	1.7012
3	1.82013
3	1.24851
3	1.76881
3	1.88026
3	1.45298
3	1.40293
3	1.12399
3	1.68428
3	1.91105
3	1.84105
3	1.39548
3	1.72261
3	2.35081
3	1.68231
3	1.63501
3	1.43214
3	1.76415
3	2.1648
3	1.69326
3	1.81055
3	1.65529
3	1.73446
3	2.02578
3	1.57902
3	1.58781
3	1.64757
3	1.78093
3	2.01412
3	1.65226
3	1.66513
3	1.93277
3	1.30322
3	1.53293
3	1.98315
3	1.5102
3	1.58657
3	1.26327
3	1.48789
3	1.79105
3	1.54625
3	1.45556
3	1.90571
3	1.67915
3	1.61936
3	1.61062
3	1.96724
3	1.67209
3	1.74448
3	1.4695
3	1.84403
3	1.91057
3	1.67652
3	1.63265
3	1.9193
3	2.01126
3	1.82473
3	1.78939
3	2.07553
3	2.40606
3	1.86237
3	1.6313
3	1.51434
3	1.84111
3	2.42146
3	1.8331
3	1.89284
3	2.15708
3	2.11012
3	1.79266
3	1.92846
3	1.16723
3	1.26694
3	1.67894
3	1.56392
3	1.72392
3	2.11083
3	1.0461
3	1.3542
3	1.54575
3	1.86709
3	0.848936
3	0.925697
3	1.21092
3	1.43488
3	1.2578
3	1.1199
3	1.50578
3	1.76917
3	1.98234
3	1.6269
3	1.24743
3	1.44344
3	1.82116
3	1.91762
3	1.86463
3	1.5818
3	1.22517
3	1.75129
3	1.04981
3	1.57133
3	1.63727
3	1.86642
3	1.73692
3	1.22329
3	1.72077
3	1.67769
3	1.11542
3	1.65434
3	1.72319
3	1.77903
3	1.51127
3	1.0057
3	1.70687
3	1.77164
3	1.83005
3	1.24476
3	1.59051
3	2.1761
3	1.99073
3	1.72572
3	1.29622
3	1.76911
3	2.00776
3	1.66463
3	1.78495
3	1.32797
3	1.42576
3	1.67447
3	1.71083
3	1.50191
3	1.33504
3	1.60929
3	1.68048
3	1.44703
3	1.46293
3	1.71294
3	1.31167
3	1.56
3	1.96762
3	1.97779
3	1.83644
3	1.28651
3	1.65201
3	1.79318
3	1.67679
3	1.58912
3	2.02164
3	1.61848
3	1.34979
3	1.35967
3	1.67369
3	1.86166
3	1.71634
3	1.21473
3	1.73014
3	1.63468
3	1.52904
3	1.48819
3	1.75721
3	1.67258
3	1.82181
3	1.44982
3	1.7546
3	2.04251
3	1.98194
3	1.53317
3	1.18958
3	1.65723
3	2.07558
3	1.61563
3	1.6784
3	1.92501
3	1.70145
3	1.71975
3	1.57754
3	1.37573
3	1.74467
3	2.18905
3	2.02232
3	1.71387
3	1.40749
3	1.85131
3	2.089
3	1.846
3	1.80263
3	2.05068
3	1.84139
3	1.93058
3	1.97804
3	2.10768
3	1.17676
3	1.16106
3	1.6915
3	1.15373
3	1.43217
3	1.70367
3	0.991974
3	1.41851
3	1.49466
3	1.51169
3	0.760808
3	0.956007
3	1.12582
3	1.04547
3	1.22445
3	0.994759
3	1.49908
3	1.64706
3	1.55592
3	1.55654
3	1.14308
3	1.39164
3	1.8878
3	1.86886
3	1.51155
3	1.58479
3	1.19416
3	1.68327
3	0.966304
3	1.60626
3	1.55679
3	1.48163
3	1.7082
3	1.16056
3	1.62103
3	1.6513
3	0.999814
3	1.65718
3	1.61061
3	1.36214
3	1.45045
3	0.910873
3	1.57504
3	1.71314
3	1.73984
3	1.10626
3	1.57046
3	2.04064
3	1.55095
3	1.64201
3	1.1785
3	1.61439
3	1.92637
3	1.55153
3	1.63976
3	1.22689
3	1.44313
3	1.57643
3	1.30848
3	1.45563
3	1.25475
3	1.49199
3	1.63652
3	1.37136
3	1.35516
3	1.58228
3	1.18018
3	1.54695
3	1.83916
3	1.54501
3	1.75974
3	1.17581
3	1.5043
3	1.7188
3	1.5707
3	1.45094
3	1.86057
3	1.49483
3	1.25819
3	1.38651
3	1.58512
3	1.46877
3	1.67952
3	1.14391
3	1.62231
3	1.60019
3	1.46283
3	1.38989
3	1.63602
3	1.58881
3	1.70763
3	1.48467
3	1.90789
3	2.08039
3	1.71551
3	1.62281
3	1.24521
3	1.67585
3	2.16754
3	1.67588
3	1.70656
3	1.93027
3	1.74414
3	1.73203
3	1.62969
3	1.22648
3	1.71386
3	2.04284
3	1.5718
3	1.61941
3	1.27902
3	1.68584
3	1.99687
3	1.72216
3	1.64669
3	1.87185
3	1.69998
3	1.75876
3	1.8461
3	2.1022
3	1.08389
3	1.5899
3	1.87626
3	1.88834
3	1.71824
3	1.15123
3	1.69893
3	1.84796
3	1.70166
3	1.62921
3	1.83675
3	1.48827
3	1.88282
3	1.69214
3	1.87825
3	1.94295
4	2.17508
4	1.67756
4	1.81909
4	1.87573
4	2.09978
4	1.55682
4	1.62532
4	1.7522
4	1.80276
4	1.41879
4	1.39916
4	1.56078
4	1.67492
4	1.64756
4	1.84332
4	1.956
4	2.0164
4	2.12691
4	2.40931
4	1.6761
4	1.6401
4	2.03357
4	1.90776
4	2.11224
4	2.29164
4	1.52189
4	1.55614
4	1.7761
4	1.75077
4	1.78174
4	2.03139
4	1.55495
4	1.697
4	1.80012
4	2.01303
4	2.46138
4	2.32216
4	2.30748
4	2.58375
4	2.03632
4	1.87512
4	2.26247
4	1.94317
4	2.14152
4	2.19572
4	1.89924
4	1.80829
4	2.02213
4	1.80331
4	1.82816
4	1.9526
4	1.66194
4	1.79786
4	1.7758
4	1.78909
4	2.27431
4	2.16699
4	2.61268
4	2.15391
4	2.4106
4	2.51868
4	1.87878
4	2.24654
4	2.20811
4	2.2133
4	1.77848
4	1.97274
4	2.00455
4	1.93671
4	1.91713
4	1.89744
4	1.96983
4	1.93225
4	2.31637
4	1.79898
4	1.61489
4	2.11009
4	1.89455
4	2.20075
4	2.23205
4	1.54414
4	1.4303
4	1.75199
4	1.63693
4	1.76962
4	1.87118
4	1.61056
4	1.85433
4	1.80937
4	2.03427
4	1.89774
4	1.76753
4	2.32106
4	1.96605
4	2.33059
4	2.41578
4	1.80592
4	2.28154
4	2.2202
4	2.437
4	1.58786
4	1.88997
4	1.89888
4	2.04265
4	2.13807
4	2.25948
4	2.00407
4	2.55148
4	2.00298
4	2.36139
4	2.32138
4	1.8973
4	2.36679
4	2.18026
4	2.19744
4	1.69637
4	1.99235
4	1.87607
4	1.82022
4	1.9701
4	2.00949
4	2.53732
4	2.40467
4	2.34072
4	2.35683
4	2.01917
4	2.11873
4	2.06114
4	2.02574
4	2.42291
4	1.7866
4	1.60469
4	2.11294
4	1.75436
4	2.07362
4	2.1071
4	1.53781
4	1.42614
4	1.76089
4	1.50279
4	1.64854
4	1.75227
4	1.37273
4	1.58677
4	1.68169
4	2.04418
4	1.91614
4	2.48273
4	1.98469
4	2.36228
4	2.44964
4	1.72086
4	2.20953
4	2.15037
4	2.23719
4	1.50884
4	1.82401
4	1.8351
4	1.84889
4	1.84061
4	2.48679
4	2.23356
4	2.79402
4	2.10249
4	2.47396
4	2.43612
4	1.89312
4	2.37566
4	2.19131
4	2.07851
4	1.69823
4	1.89317
4	1.70734
4	1.75352
4	2.16413
4	2.70501
4	2.57454
4	2.3806
4	2.29302
4	1.96141
4	2.17692
4	1.9008
4	2.56911
4	1.98133
4	2.46065
4	2.39992
4	1.88696
4	2.47735
4	2.27011
4	2.36891
4	1.57432
4	1.9912
4	1.85421
4	1.87998
4	2.04117
4	2.01873
4	2.66747
4	2.5141
4	2.53177
4	2.55919
4	2.10982
4	2.19251
4	2.83512
4	2.55655
4	2.37461
4	2.45648
4	2.02424
4	2.66003
4	2.24832
4	2.00982
4	2.36198
4	2.61428
4	1.73734
4	1.94299
4	2.30636
4	1.91175
4	2.08613
4	2.50717
4	1.5456
4	1.8215
4	2.01136
4	1.71723
4	1.71811
4	2.20939
4	1.58923
4	1.70118
4	2.04596
4	1.95996
4	1.88076
4	2.14028
4	2.56199
4	2.02792
4	2.26064
4	2.73555
4	1.76615
4	2.10994
4	2.43835
4	2.34425
4	1.61119
4	1.78148
4	2.18013
4	2.01301
4	2.00679
4	2.45379
4	2.58811
4	3.0037
4	2.27613
4	2.50272
4	2.85245
4	2.06882
4	2.40649
4	2.6097
4	2.31599
4	1.93099
4	2.09515
4	2.36861
4	2.00187
4	2.05011
4	2.22567
4	2.62168
4	2.87876
4	2.50392
4	2.4184
4	2.14384
4	1.84276
4	1.95419
4	2.47763
4	1.85382
4	2.18826
4	2.51509
4	1.76151
4	2.20702
4	2.38734
4	2.30523
4	1.50592
4	1.77793
4	2.02849
4	1.87336
4	2.0366
4	1.77912
4	2.28298
4	2.51717
4	2.35393
4	2.38341
4	1.99109
4	2.08331
4	2.58104
4	2.69004
4	2.32718
4	2.41111
4	2.03593
4	2.5005
4	2.08986
4	2.20347
4	2.73996
4	1.97311
4	2.32061
4	2.64962
4	1.77711
4	2.23568
4	2.41817
4	2.20609
4	1.52756
4	1.81263
4	2.06537
4	1.78026
4	1.8398
4	1.95354
4	2.47045
4	2.70682
4	2.4136
4	2.33939
4	1.95311
4	2.33861
4	2.84939
4	2.96056
4	2.46773
4	2.44797
4	2.07883
4	2.69617
4	1.95876
4	2.57739
4	2.66567
4	2.38445
4	2.47968
4	1.99278
4	2.58865
4	2.69875
4	2.24508
4	2.17287
4	2.27238
4	2.33871
4	1.94246
4	1.89545
4	2.07286
4	2.03051
4	2.01892
4	2.18731
4	1.9477
4	1.97093
4	1.97483
4	2.03297
4	1.84787
4	2.08651
4	1.94703
4	1.87302
4	1.96513
4	2.04544
4	2.13387
4	2.14073
4	2.37648
4	2.19467
4	2.24142
4	2.46368
4	1.97497
4	2.13279
4	2.20854
4	2.28074
4	2.01698
4	2.0013
4	2.14729
4	2.14647
4	2.18232
4	2.5813
4	2.46297
4	2.69259
4	2.31729
4	2.35791
4	2.45498
4	2.15204
4	2.30375
4	2.2543
4	2.12688
4	2.21119
4	2.18938
4	2.21018
4	2.00974
4	2.10005
4	2.35688
4	2.56692
4	2.57135
4	2.36281
4	2.31935
4	2.24176
4	2.05254
4	1.91132
4	2.24879
4	1.97724
4	2.12571
4	2.19988
4	1.92699
4	2.18654
4	2.1142
4	2.19839
4	1.86838
4	1.95442
4	1.95233
4	1.96349
4	2.1688
4	1.9926
4	2.31048
4	2.29202
4	2.29508
4	2.36662
4	2.17128
4	2.17119
4	2.48296
4	2.33929
4	2.14274
4	2.26874
4	2.09052
4	2.40611
4	2.22132
4	2.08227
4	2.4328
4	2.01821
4	2.17974
4	2.25609
4	1.86428
4	2.13688
4	2.06672
4	2.02093
4	1.81171
4	1.91089
4	1.79207
4	1.89369
4	2.0887
4	2.41964
4	2.40335
4	2.27643
4	2.24428
4	2.05499
4	2.34817
4	2.67299
4	2.5315
4	2.20497
4	2.22728
4	2.05511
4	2.52346
4	2.05058
4	2.48325
4	2.31888
4	2.20395
4	2.34125
4	2.05133
4	2.49821
4	2.48272
4	2.19873
4	2.44724
4	2.65289
4	2.20227
4	2.21892
4	2.68283
4	2.0504
4	2.17812
4	2.49552
4	2.26882
4	2.05488
4	2.0091
4	2.39674
4	2.09702
4	2.20069
4	2.16066
4	2.34672
4	2.71799
4	2.41017
4	2.38008
4	2.24783
4	2.55054
4	2.73048
4	2.97656
4	2.46911
4	2.49348
4	2.37837
4	2.67551
4	1.9518
4	2.23959
4	2.46277
4	2.16693
4	2.3063
4	2.07343
4	2.3491
4	2.46402
4	2.14857
4	2.44941
4	2.67477
4	2.24895
4	2.28462
4	2.05779
4	2.48623
4	2.68203
4	2.42232
4	2.07531
4	1.98346
4	2.20214
4	2.38137
4	1.80373
4	1.8759
4	2.16621
4	1.99132
4	2.09263
4	2.38019
4	1.52167
4	1.66409
4	1.78089
4	1.70648
4	1.63428
4	1.99209
4	1.67123
4	1.71011
4	1.9214
4	1.98207
4	1.77629
4	1.90233
4	2.25097
4	1.93662
4	2.09627
4	2.43771
4	1.7676
4	2.03833
4	2.23325
4	2.28581
4	1.52232
4	1.61954
4	1.88471
4	1.86425
4	1.95078
4	2.2762
4	2.27705
4	2.61957
4	2.11172
4	2.26524
4	2.48149
4	1.99716
4	2.26176
4	2.33149
4	2.18443
4	1.76901
4	1.8601
4	2.00008
4	1.77999
4	1.92099
4	1.98315
4	2.30609
4	2.42969
4	2.2015
4	2.20873
4	1.84385
4	1.83523
4	1.81318
4	2.26355
4	1.85946
4	2.12084
4	2.31419
4	1.8599
4	2.23235
4	2.27919
4	2.34374
4	1.51399
4	1.71294
4	1.83002
4	1.82154
4	2.07753
4	1.70665
4	2.13744
4	2.23815
4	2.22157
4	2.3438
4	1.86116
4	1.93773
4	2.36239
4	2.33791
4	2.12171
4	2.29839
4	1.83288
4	2.21691
4	1.92634
4	1.90647
4	2.36989
4	1.82276
4	2.09719
4	2.29272
4	1.71951
4	2.10502
4	2.15403
4	2.0886
4	1.37965
4	1.59165
4	1.71091
4	1.57245
4	1.72475
4	1.72508
4	2.16892
4	2.27181
4	2.12525
4	2.14379
4	1.66719
4	2.03703
4	2.47475
4	2.45244
4	2.10627
4	2.17926
4	1.71979
4	2.2566
4	1.82724
4	2.37281
4	2.32761
4	2.19304
4	2.38103
4	1.80381
4	2.31913
4	2.35612
4	2.04063
4	2.40832
4	2.72687
4	2.14371
4	2.27326
4	2.85635
4	2.04252
4	2.28315
4	2.71972
4	2.47338
4	1.75971
4	1.82683
4	2.33365
4	2.01428
4	2.16864
4	1.93393
4	2.2329
4	2.72334
4	2.39587
4	2.41646
4	1.99693
4	2.37629
4	2.66913
4	3.03438
4	2.5073
4	2.58235
4	2.17994
4	2.54553
4	1.86534
4	2.26604
4	2.60839
4	2.29291
4	2.48296
4	1.96279
4	2.30691
4	2.47431
4	1.98443
4	2.39818
4	2.74271
4	2.29725
4	2.38361
4	1.86949
4	2.36637
4	2.61465
4	2.44273
4	2.11124
4	2.22627
4	2.35885
4	2.12795
4	2.07154
4	2.40197
4	2.06883
4	2.12349
4	2.3074
4	2.22736
4	1.98299
4	1.86415
4	2.11831
4	1.96524
4	2.16167
4	2.00823
4	2.12123
4	2.35901
4	2.19784
4	2.2605
4	2.03794
4	2.325
4	2.43187
4	2.54447
4	2.18368
4	2.30079
4	2.09536
4	2.31196
4	1.89631
4	2.11104
4	2.20074
4	2.05155
4	2.28367
4	1.96048
4	2.1556
4	2.19741
4	1.93709
4	2.16486
4	2.25674
4	1.97758
4	2.106
4	1.78885
4	2.13675
4	2.25944
4	2.16978
4	2.28676
4	2.36966
4	2.8491
4	2.38902
4	2.51951
4	2.25942
4	2.4361
4	2.6892
4	2.29838
4	2.38019
4	1.99258
4	2.03408
4	2.18257
4	2.18296
4	1.85138
4	1.85335
4	1.96481
4	2.10211
4	2.02459
4	2.24195
4	1.60556
4	1.67777
4	1.61574
4	1.85351
4	1.60248
4	1.89009
4	1.81528
4	1.67533
4	1.81642
4	2.01043
4	1.97261
4	2.02845
4	2.19826
4	2.19609
4	2.1769
4	2.44814
4	2.02409
4	2.11598
4	2.2407
4	2.42661
4	1.81505
4	1.73343
4	1.92841
4	2.04129
4	2.12484
4	2.29505
4	2.2257
4	2.38939
4	2.19372
4	2.16841
4	2.31446
4	2.07618
4	2.16194
4	2.16148
4	2.14777
4	1.88427
4	1.79653
4	1.86631
4	1.77957
4	1.91758
4	2.21084
4	2.35494
4	2.40835
4	2.31351
4	2.31776
4	1.98912
4	1.86214
4	1.7699
4	2.04143
4	1.94952
4	2.03206
4	2.15521
4	1.94698
4	2.14059
4	2.11723
4	2.31513
4	1.63731
4	1.65742
4	1.7043
4	1.82917
4	2.08218
4	1.94241
4	2.19436
4	2.22487
4	2.34164
4	2.46088
4	2.01449
4	1.99602
4	2.24184
4	2.14716
4	2.06431
4	2.23801
4	1.80874
4	2.30521
4	1.98836
4	1.8983
4	2.18288
4	1.94794
4	2.04353
4	2.16886
4	1.84171
4	2.04837
4	2.02719
4	2.09511
4	1.53808
4	1.62031
4	1.6152
4	1.76452
4	1.99595
4	2.26096
4	2.29365
4	2.28044
4	2.29599
4	1.85564
4	2.13044
4	2.38932
4	2.29682
4	2.08398
4	2.15399
4	1.73077
4	2.38001
4	1.9287
4	2.29543
4	2.18004
4	2.17881
4	2.36382
4	1.82284
4	2.4506
4	2.31012
4	1.98003
4	2.27753
4	2.41723
4	2.14626
4	2.09698
4	2.60986
4	2.04209
4	2.10388
4	2.47025
4	2.35726
4	1.79552
4	1.6838
4	2.12042
4	1.9344
4	2.08578
4	2.08217
4	2.2023
4	2.62255
4	2.42843
4	2.44604
4	2.06274
4	2.34707
4	2.46107
4	2.75613
4	2.36239
4	2.43445
4	2.06829
4	2.54631
4	1.84418
4	2.06603
4	2.33819
4	2.15606
4	2.34312
4	1.8592
4	2.31574
4	2.30568
4	1.99839
4	2.23329
4	2.50763
4	2.19552
4	2.27889
4	1.80101
4	2.41033
4	2.48114
4	2.31728
4	2.28953
4	2.33437
4	2.28811
4	2.3694
4	2.13415
4	2.39438
4	2.30729
4	2.18312
4	2.29683
4	2.35014
4	2.2577
4	1.96002
4	2.14398
4	2.12425
4	2.3177
4	2.39537
4	2.32953
4	2.49712
4	2.46929
4	2.52897
4	2.34265
4	2.53467
4	2.46271
4	2.50511
4	2.27766
4	2.3918
4	2.22261
4	2.55164
4	2.11404
4	2.14993
4	2.16943
4	2.1536
4	2.38273
4	2.09578
4	2.40334
4	2.26768
4	2.18993
4	2.23887
4	2.26056
4	2.11474
4	2.24018
4	1.95927
4	2.4196
4	2.36482
4	2.28322
4	2.41698
4	2.32104
4	2.73028
4	2.40356
4	2.53106
4	2.30721
4	2.59632
4	2.67196
4	2.2892
4	2.40613
4	2.01183
4	2.17585
4	2.24249
4	2.19123
4	2.06888
4	2.44829
4	2.17981
4	2.16853
4	2.40143
4	2.43509
4	1.84292
4	1.65814
4	1.96128
4	1.92191
4	2.16604
4	2.04903
4	2.09609
4	2.38286
4	2.3354
4	2.44576
4	1.97214
4	2.24082
4	2.28175
4	2.44333
4	2.19624
4	2.36106
4	1.90457
4	2.30205
4	1.90798
4	2.05677
4	2.19545
4	2.15997
4	2.43979
4	1.86554
4	2.24154
4	2.15837
4	1.9062
4	2.06804
4	2.2089
4	2.04344
4	2.21956
4	1.65136
4	2.18014
4	2.17783
4	2.18403
4	2.27013
4	2.2871
4	2.81551
4	2.46914
4	2.64733
4	2.13618
4	2.49374
4	2.62185
4	2.32689
4	2.36614
4	2.40082
4	2.23182
4	2.50758
4	2.3275
4	2.54776
4	2.23359
4	2.44216
4	2.44468
4	2.23198
4	2.19291
4	2.64735
4	2.57331
4	2.42841
4	2.55732
4	2.77888
4	2.01811
4	2.0005
4	2.33314
4	2.06287
4	2.20651
4	2.4043
4	1.8908
4	1.94344
4	2.10258
4	1.93278
4	1.90292
4	2.17095
4	1.66696
4	1.74817
4	1.86969
4	1.8773
4	2.22203
4	2.2583
4	2.64928
4	2.23954
4	2.44152
4	2.69318
4	1.83995
4	2.15301
4	2.25815
4	2.25766
4	1.74942
4	1.88897
4	2.06437
[truncated: 124,963 more rows]

## Sheet: Fig. 5b
Species number	Predicted feedback	Complementarity
2	-0.331622	0.663244
2	-0.255743	0.511485
2	-0.4194	0.838799
2	-0.359826	0.719653
2	-0.334489	0.668978
2	-0.474005	0.94801
2	-0.168773	0.337546
2	-0.254511	0.509022
2	-0.247512	0.495025
2	-0.369868	0.739735
2	-0.22078	0.44156
2	-0.133013	0.266025
2	-0.196262	0.392523
2	-0.245589	0.491177
2	-0.310087	0.620174
2	-0.204735	0.409471
2	-0.348811	0.697623
2	-0.395688	0.791377
2	-0.436915	0.873831
2	-0.367646	0.735293
2	-0.282928	0.565855
2	-0.41901	0.838019
2	-0.556962	1.11392
2	-0.478644	0.957288
2	-0.320253	0.640505
2	-0.305441	0.610882
2	-0.237851	0.475701
2	-0.413173	0.826346
2	-0.166761	0.333522
2	-0.412563	0.825125
2	-0.311351	0.622702
2	-0.364566	0.729131
2	-0.464753	0.929506
2	-0.279405	0.55881
2	-0.433251	0.866501
2	-0.372562	0.745124
2	-0.231096	0.462192
2	-0.48995	0.9799
2	-0.390918	0.781836
2	-0.314152	0.628304
2	-0.310647	0.621295
2	-0.131344	0.262688
2	-0.437962	0.875923
2	-0.45815	0.916301
2	-0.544929	1.08986
2	-0.241692	0.483384
2	-0.35567	0.711339
2	-0.644195	1.28839
2	-0.38652	0.773039
2	-0.385074	0.770149
2	-0.262825	0.52565
2	-0.39823	0.79646
2	-0.548831	1.09766
2	-0.334453	0.668907
2	-0.439826	0.879653
2	-0.448808	0.897615
2	-0.376819	0.753637
2	-0.412686	0.825373
2	-0.321307	0.642615
2	-0.361931	0.723862
2	-0.436656	0.873312
2	-0.423074	0.846148
2	-0.448083	0.896165
2	-0.315968	0.631935
2	-0.343023	0.686047
2	-0.44412	0.88824
2	-0.277225	0.55445
2	-0.318136	0.636273
2	-0.47318	0.946361
2	-0.36216	0.724319
2	-0.453467	0.906933
2	-0.240897	0.481794
2	-0.295758	0.591517
2	-0.373246	0.746491
2	-0.328924	0.657848
2	-0.278306	0.556612
2	-0.516289	1.03258
2	-0.358627	0.717255
2	-0.392275	0.78455
2	-0.254348	0.508696
2	-0.339196	0.678393
2	-0.361523	0.723046
2	-0.449847	0.899694
2	-0.273519	0.547038
2	-0.440814	0.881628
2	-0.340836	0.681673
2	-0.304571	0.609142
2	-0.289071	0.578141
2	-0.404426	0.808851
2	-0.48566	0.971321
2	-0.438226	0.876452
2	-0.44493	0.88986
2	-0.528174	1.05635
2	-0.593444	1.18689
2	-0.429369	0.858738
2	-0.290101	0.580202
2	-0.232285	0.46457
2	-0.363762	0.727524
2	-0.649139	1.29828
2	-0.347148	0.694297
2	-0.409357	0.818713
2	-0.507903	1.01581
2	-0.484944	0.969887
2	-0.339313	0.678625
2	-0.319108	0.638217
2	-0.29606	0.592119
2	-0.427427	0.854854
2	-0.61005	1.2201
2	-0.366355	0.73271
2	-0.332325	0.664649
2	-0.302419	0.604838
2	-0.416023	0.832045
2	-0.565908	1.13182
2	-0.426629	0.853258
2	-0.409227	0.818454
2	-0.508861	1.01772
2	-0.496599	0.993198
2	-0.404133	0.808267
2	-0.526187	1.05237
2	-0.60105	1.2021
2	-0.199231	0.398462
2	-0.344569	0.689139
2	-0.495234	0.990469
2	-0.613883	1.22777
2	-0.416569	0.833139
2	-0.216691	0.433382
2	-0.435956	0.871912
2	-0.464339	0.928679
2	-0.421369	0.842738
2	-0.406238	0.812475
2	-0.492647	0.985293
2	-0.347935	0.695871
2	-0.507297	1.01459
2	-0.420838	0.841676
2	-0.443206	0.886411
2	-0.536505	1.07301
2	-0.15839	0.31678
2	-0.392557	0.785114
2	-0.456666	0.913332
2	-0.347079	0.694158
2	-0.416818	0.833635
2	-0.191436	0.382872
2	-0.382944	0.765887
2	-0.466333	0.932666
2	-0.399577	0.799154
2	-0.360375	0.720749
2	-0.429617	0.859233
2	-0.312973	0.625947
2	-0.449521	0.899042
2	-0.392975	0.78595
2	-0.510185	1.02037
2	-0.465413	0.930826
2	-0.455296	0.910592
3	-0.427945	1.34235
3	-0.455335	1.36792
3	-0.435752	1.45277
3	-0.533596	1.63719
3	-0.35265	1.00654
3	-0.300508	0.896037
3	-0.447718	1.22856
3	-0.397087	1.19796
3	-0.418301	1.27849
3	-0.508202	1.45518
3	-0.348764	0.913887
3	-0.312233	0.897046
3	-0.38233	0.998232
3	-0.392584	1.10159
3	-0.336685	0.950787
3	-0.457806	1.22114
3	-0.279548	0.932853
3	-0.297699	0.930148
3	-0.321144	1.00515
3	-0.424637	1.23406
3	-0.389589	1.18023
3	-0.349419	1.14156
3	-0.522558	1.55187
3	-0.42797	1.3353
3	-0.475112	1.49362
3	-0.588957	1.74214
3	-0.285208	0.988206
3	-0.4064	1.29463
3	-0.422569	1.3478
3	-0.522462	1.56591
3	-0.301053	0.944591
3	-0.306575	1.01967
3	-0.369575	1.1665
3	-0.420783	1.28724
3	-0.432996	1.28088
3	-0.531077	1.74346
3	-0.463087	1.53786
3	-0.633504	1.94001
3	-0.497278	1.46545
3	-0.541699	1.6156
3	-0.599901	1.6972
3	-0.366617	1.19096
3	-0.485088	1.48922
3	-0.445615	1.37546
3	-0.456789	1.32741
3	-0.386269	1.17019
3	-0.389069	1.2371
3	-0.396427	1.21701
3	-0.358916	1.07159
3	-0.395332	1.13784
3	-0.414533	1.38256
3	-0.571896	1.7586
3	-0.568339	1.71667
3	-0.525428	1.56045
3	-0.472665	1.44835
3	-0.386146	1.24527
3	-0.386878	1.21459
3	-0.3138	0.978473
3	-0.53215	1.52442
3	-0.395015	1.1882
3	-0.487369	1.48216
3	-0.535396	1.53323
3	-0.28991	1.06705
3	-0.456314	1.5091
3	-0.406665	1.36482
3	-0.511886	1.59891
3	-0.283393	0.889261
3	-0.334126	1.09997
3	-0.331309	1.04936
3	-0.387845	1.18608
3	-0.475372	1.40566
3	-0.306884	1.073
3	-0.51218	1.59283
3	-0.498448	1.52039
3	-0.549584	1.64631
3	-0.547932	1.68753
3	-0.409076	1.32744
3	-0.436247	1.27778
3	-0.637461	1.78945
3	-0.540266	1.55008
3	-0.458323	1.40984
3	-0.492976	1.52367
3	-0.365539	1.18642
3	-0.550796	1.62531
3	-0.432669	1.40356
3	-0.360075	1.17034
3	-0.584226	1.73369
3	-0.412405	1.20677
3	-0.51056	1.51812
3	-0.559556	1.5721
3	-0.284257	0.947355
3	-0.456462	1.40681
3	-0.407782	1.26544
3	-0.455234	1.32622
3	-0.279084	0.777627
3	-0.335618	1.00574
3	-0.33377	0.958031
3	-0.332536	0.921446
3	-0.373978	1.00277
3	-0.336524	1.16506
3	-0.547621	1.7023
3	-0.534858	1.63276
3	-0.528225	1.58537
3	-0.480488	1.48834
3	-0.344318	1.13631
3	-0.48386	1.47767
3	-0.690875	2.00675
3	-0.594649	1.77028
3	-0.454936	1.45674
3	-0.443504	1.43232
3	-0.318753	1.10313
3	-0.57191	1.74571
3	-0.334979	1.25705
3	-0.613893	1.92992
3	-0.502404	1.66293
3	-0.503762	1.63153
3	-0.568996	1.76044
3	-0.365741	1.27424
3	-0.604579	1.88819
3	-0.573093	1.83419
3	-0.407538	1.23865
3	-0.421068	1.52217
3	-0.580829	1.89235
3	-0.433196	1.31738
3	-0.466961	1.43557
3	-0.688205	2.00629
3	-0.305506	1.06072
3	-0.413321	1.32701
3	-0.536889	1.70238
3	-0.503937	1.52195
3	-0.313011	0.967063
3	-0.305156	1.00201
3	-0.475555	1.47104
3	-0.393918	1.19324
3	-0.436274	1.27732
3	-0.332404	1.12621
3	-0.479112	1.47028
3	-0.638596	1.91748
3	-0.551559	1.62889
3	-0.504737	1.5346
3	-0.393925	1.25864
3	-0.508721	1.61271
3	-0.651346	1.94862
3	-0.727367	2.22889
3	-0.507251	1.67414
3	-0.496734	1.65246
3	-0.397341	1.39934
3	-0.574402	1.81364
3	-0.292916	0.990542
3	-0.50744	1.47025
3	-0.568199	1.72
3	-0.489153	1.44739
3	-0.555302	1.57904
3	-0.377404	1.16891
3	-0.540148	1.55458
3	-0.566622	1.67446
3	-0.359222	1.21682
3	-0.582448	1.71393
3	-0.64466	1.96659
3	-0.47896	1.52066
3	-0.475982	1.51406
3	-0.302113	1.11199
3	-0.566705	1.70136
3	-0.647098	1.92908
3	-0.609671	1.75895
3	-0.504289	1.543
3	-0.461673	1.48965
3	-0.538783	1.61187
3	-0.510756	1.50659
3	-0.461869	1.37682
3	-0.570821	1.61067
3	-0.392414	1.30602
3	-0.417578	1.32435
3	-0.428854	1.36284
3	-0.469811	1.40414
3	-0.443691	1.47499
3	-0.353185	1.26198
3	-0.411292	1.39414
3	-0.403564	1.33807
3	-0.464618	1.47823
3	-0.429977	1.43549
3	-0.494032	1.53161
3	-0.541225	1.64193
3	-0.528097	1.57506
3	-0.499972	1.53687
3	-0.476704	1.52354
3	-0.578384	1.75453
3	-0.638357	1.84248
3	-0.602086	1.78588
3	-0.455879	1.45286
3	-0.464059	1.48727
3	-0.45221	1.49679
3	-0.563055	1.71244
3	-0.380859	1.24205
3	-0.512732	1.4738
3	-0.461198	1.38667
3	-0.456062	1.33579
3	-0.540909	1.52354
3	-0.450554	1.37604
3	-0.547082	1.56306
3	-0.517738	1.51548
3	-0.429761	1.3639
3	-0.570336	1.61306
3	-0.520255	1.52884
3	-0.428465	1.30464
3	-0.444184	1.35414
3	-0.357859	1.2147
3	-0.556235	1.60541
3	-0.580809	1.66568
3	-0.579944	1.60523
3	-0.459291	1.51283
3	-0.503281	1.56881
3	-0.711573	2.00133
3	-0.499176	1.53593
3	-0.516268	1.58817
3	-0.467979	1.5248
3	-0.552213	1.68723
3	-0.663728	1.92138
3	-0.462092	1.45939
3	-0.544366	1.63596
3	-0.41499	1.23598
3	-0.398857	1.34153
3	-0.526145	1.61429
3	-0.443575	1.33228
3	-0.444867	1.35305
3	-0.606786	1.74579
3	-0.336497	1.19929
3	-0.411838	1.36815
3	-0.476081	1.56555
3	-0.508309	1.58066
3	-0.323931	0.985203
3	-0.283602	0.922728
3	-0.394676	1.21379
3	-0.378218	1.13153
3	-0.461798	1.33927
3	-0.325425	1.03696
3	-0.439659	1.28361
3	-0.539819	1.55284
3	-0.517961	1.45978
3	-0.512362	1.48916
3	-0.361408	1.09278
3	-0.485494	1.42597
3	-0.595645	1.66446
3	-0.612342	1.76676
3	-0.457405	1.40754
3	-0.488111	1.50954
3	-0.348576	1.13599
3	-0.48984	1.4429
3	-0.307479	1.03055
3	-0.48953	1.41283
3	-0.490964	1.48461
3	-0.477098	1.40753
3	-0.58447	1.66286
3	-0.36643	1.1323
3	-0.493376	1.41058
3	-0.487356	1.43298
3	-0.339121	1.04884
3	-0.529873	1.44852
3	-0.53276	1.52321
3	-0.43224	1.27282
3	-0.470485	1.38989
3	-0.256474	0.867396
3	-0.485268	1.34937
3	-0.533166	1.4796
3	-0.571321	1.53621
3	-0.39907	1.38028
3	-0.493238	1.58679
3	-0.754496	2.17822
3	-0.533371	1.68662
3	-0.572988	1.80644
3	-0.397013	1.36002
3	-0.511666	1.6137
3	-0.646505	1.91782
3	-0.483888	1.57289
3	-0.53164	1.6459
3	-0.502111	1.44621
3	-0.472301	1.40478
3	-0.565122	1.65933
3	-0.45486	1.38946
3	-0.522523	1.56537
3	-0.477864	1.38157
3	-0.493192	1.43661
3	-0.544304	1.57327
3	-0.436528	1.33803
3	-0.432069	1.30661
3	-0.605237	1.75872
3	-0.451948	1.30433
3	-0.420216	1.31629
3	-0.46802	1.35059
3	-0.494567	1.48483
3	-0.416375	1.26715
3	-0.547096	1.5663
3	-0.386826	1.34786
3	-0.382684	1.27827
3	-0.415728	1.38207
3	-0.507221	1.57498
3	-0.382313	1.1821
3	-0.262501	0.881173
3	-0.342377	1.07864
3	-0.385185	1.17417
3	-0.467439	1.37794
3	-0.408793	1.38377
3	-0.443543	1.39196
3	-0.512505	1.5676
3	-0.549912	1.65234
3	-0.542988	1.67774
3	-0.408141	1.32968
3	-0.529426	1.53616
3	-0.560093	1.5362
3	-0.545591	1.5449
3	-0.44992	1.36348
3	-0.479301	1.4615
3	-0.355873	1.13627
3	-0.547107	1.5931
3	-0.353201	1.15148
3	-0.455768	1.29531
3	-0.426004	1.27349
3	-0.471403	1.37421
3	-0.57745	1.62556
3	-0.375517	1.14333
3	-0.552434	1.57151
3	-0.46754	1.35729
3	-0.392646	1.21659
3	-0.503915	1.37783
3	-0.475604	1.35891
3	-0.434349	1.28633
3	-0.471268	1.39942
3	-0.273365	0.925245
3	-0.55213	1.55713
3	-0.521154	1.45074
3	-0.562889	1.5181
3	-0.425345	1.38452
3	-0.440029	1.35259
3	-0.670089	1.85042
3	-0.508229	1.53662
3	-0.546521	1.65246
3	-0.386653	1.25436
3	-0.551276	1.65796
3	-0.607242	1.72546
3	-0.448206	1.39127
3	-0.511566	1.5111
3	-0.581474	1.76899
3	-0.472181	1.4891
3	-0.533803	1.65006
3	-0.482806	1.55799
3	-0.549144	1.72992
3	-0.520593	1.59445
3	-0.585891	1.7994
3	-0.558129	1.69944
3	-0.453935	1.47493
3	-0.465083	1.49034
3	-0.583749	1.77894
3	-0.456545	1.47697
3	-0.422518	1.34761
3	-0.563591	1.66747
3	-0.4995	1.54921
3	-0.599627	1.78872
3	-0.379546	1.27019
3	-0.490473	1.5664
3	-0.497697	1.53641
3	-0.452031	1.42896
3	-0.411397	1.3408
3	-0.621321	1.81192
3	-0.552318	1.71002
3	-0.5362	1.73964
3	-0.500118	1.72549
3	-0.64622	2.05469
3	-0.533046	1.6455
3	-0.553152	1.72271
3	-0.675171	1.99576
3	-0.374729	1.20507
3	-0.468885	1.43038
3	-0.493228	1.50808
3	-0.501876	1.45245
3	-0.396552	1.19733
3	-0.375038	1.1913
3	-0.446213	1.36265
3	-0.406175	1.20966
3	-0.387277	1.10996
3	-0.415073	1.35124
3	-0.548121	1.65433
3	-0.608381	1.80386
3	-0.562944	1.64006
3	-0.454867	1.36201
3	-0.372692	1.17197
3	-0.62134	2.01744
3	-0.750305	2.31237
3	-0.727102	2.29497
3	-0.548586	1.86501
3	-0.476814	1.65957
3	-0.406058	1.49237
3	-0.581374	1.90143
3	-0.386065	1.27845
3	-0.58693	1.71718
3	-0.548464	1.66926
3	-0.511019	1.52144
3	-0.515913	1.46934
3	-0.366652	1.14512
3	-0.52765	1.52555
3	-0.614025	1.82513
3	-0.442779	1.44718
3	-0.652346	1.90331
3	-0.615333	1.85829
3	-0.491233	1.53717
3	-0.427	1.34681
3	-0.281769	1.03065
3	-0.544614	1.61477
3	-0.684908	2.02219
3	-0.608543	1.73525
3	-0.471742	1.5927
3	-0.584724	1.85566
3	-0.806083	2.32739
3	-0.561378	1.76506
3	-0.498517	1.57744
3	-0.391322	1.33735
3	-0.540026	1.69319
3	-0.767261	2.2745
3	-0.490124	1.58601
3	-0.588021	1.80945
3	-0.604717	1.83824
3	-0.593722	1.85325
3	-0.646642	1.9881
3	-0.512801	1.64749
3	-0.477986	1.51597
3	-0.502107	1.53851
3	-0.551486	1.69571
3	-0.694993	2.10955
3	-0.472698	1.53075
3	-0.518384	1.64976
3	-0.62958	1.91596
3	-0.457966	1.41529
3	-0.522238	1.58083
3	-0.654609	1.87458
3	-0.507673	1.50779
3	-0.506648	1.44384
3	-0.339239	1.08333
3	-0.434247	1.33178
3	-0.612739	1.8156
3	-0.448974	1.35385
3	-0.442876	1.3693
3	-0.64533	1.81801
3	-0.530018	1.57718
3	-0.530176	1.54175
3	-0.475222	1.46884
3	-0.560797	1.669
3	-0.502759	1.48
3	-0.499745	1.41207
3	-0.356497	1.09988
3	-0.526461	1.49825
3	-0.586643	1.74544
3	-0.428249	1.29444
3	-0.445563	1.35671
3	-0.566265	1.64192
3	-0.610217	1.71962
3	-0.513869	1.4622
3	-0.447647	1.40681
3	-0.437644	1.54914
3	-0.605134	1.9425
3	-0.452878	1.36299
3	-0.494373	1.50436
3	-0.668549	1.93388
3	-0.317947	1.06288
3	-0.433491	1.35235
3	-0.509991	1.58652
3	-0.483253	1.42473
3	-0.345973	1.09234
3	-0.345847	1.15048
3	-0.469179	1.47831
3	-0.393754	1.21915
3	-0.421629	1.25977
3	-0.360522	1.22242
3	-0.514958	1.58968
3	-0.627375	1.89568
3	-0.546551	1.62572
3	-0.485247	1.48799
3	-0.415476	1.33516
3	-0.536679	1.70797
3	-0.687033	2.06706
3	-0.715987	2.20614
3	-0.502083	1.67002
3	-0.477084	1.6049
3	-0.418733	1.4749
3	-0.586105	1.86014
3	-0.337562	1.18593
3	-0.559816	1.68883
3	-0.573507	1.79737
3	-0.500675	1.5434
3	-0.552342	1.63161
3	-0.415485	1.3446
3	-0.568539	1.7012
3	-0.594696	1.82013
3	-0.376585	1.24851
3	-0.60754	1.76881
3	-0.622685	1.88026
3	-0.463198	1.45298
3	-0.445737	1.40293
3	-0.31291	1.12399
3	-0.567813	1.68428
3	-0.647888	1.91105
3	-0.643839	1.84105
3	-0.40579	1.39548
3	-0.540161	1.72261
3	-0.813677	2.35081
3	-0.533584	1.68231
3	-0.517496	1.63501
3	-0.422705	1.43214
3	-0.563466	1.76415
3	-0.730482	2.1648
3	-0.525662	1.69326
3	-0.588176	1.81055
3	-0.541142	1.65529
3	-0.551535	1.73446
3	-0.656613	2.02578
3	-0.487385	1.57902
3	-0.499343	1.58781
3	-0.535868	1.64757
3	-0.577303	1.78093
3	-0.660592	2.01412
3	-0.510613	1.65226
3	-0.520916	1.66513
3	-0.632596	1.93277
3	-0.406206	1.30322
3	-0.491866	1.53293
3	-0.676394	1.98315
3	-0.494072	1.5102
3	-0.539818	1.58657
3	-0.384814	1.26327
3	-0.471879	1.48789
3	-0.590152	1.79105
3	-0.498703	1.54625
3	-0.457223	1.45556
3	-0.660161	1.90571
3	-0.549603	1.67915
3	-0.510029	1.61936
3	-0.476463	1.61062
3	-0.614195	1.96724
3	-0.52077	1.67209
3	-0.564528	1.74448
3	-0.433685	1.4695
3	-0.595705	1.84403
3	-0.595669	1.91057
3	-0.509591	1.67652
3	-0.491523	1.63265
3	-0.612708	1.9193
3	-0.661415	2.01126
3	-0.588696	1.82473
3	-0.561769	1.78939
3	-0.67565	2.07553
3	-0.800329	2.40606
3	-0.582637	1.86237
3	-0.474667	1.6313
3	-0.422832	1.51434
3	-0.560973	1.84111
3	-0.81784	2.42146
3	-0.554612	1.8331
3	-0.58835	1.89284
3	-0.698329	2.15708
3	-0.677573	2.11012
3	-0.53939	1.79266
3	-0.580166	1.92846
3	-0.386199	1.16723
3	-0.369094	1.26694
3	-0.542794	1.67894
3	-0.46485	1.56392
3	-0.512553	1.72392
3	-0.672526	2.11083
3	-0.293633	1.0461
3	-0.415387	1.3542
3	-0.477683	1.54575
3	-0.611986	1.86709
3	-0.283887	0.848936
3	-0.289971	0.925697
3	-0.399099	1.21092
3	-0.484716	1.43488
3	-0.44002	1.2578
3	-0.321916	1.1199
3	-0.482562	1.50578
3	-0.580776	1.76917
3	-0.660993	1.98234
3	-0.527119	1.6269
3	-0.381805	1.24743
3	-0.471073	1.44344
3	-0.627636	1.82116
3	-0.642387	1.91762
3	-0.589525	1.86463
3	-0.491956	1.5818
3	-0.358061	1.22517
3	-0.572394	1.75129
3	-0.293359	1.04981
3	-0.521821	1.57133
3	-0.521309	1.63727
3	-0.609518	1.86642
3	-0.588615	1.73692
3	-0.376215	1.22329
3	-0.57623	1.72077
3	-0.548385	1.67769
3	-0.332886	1.11542
3	-0.57005	1.65434
3	-0.570991	1.72319
3	-0.572546	1.77903
3	-0.482515	1.51127
3	-0.274145	1.0057
3	-0.576008	1.70687
3	-0.602082	1.77164
3	-0.640836	1.83005
3	-0.359152	1.24476
3	-0.499732	1.59051
3	-0.759044	2.1761
3	-0.639994	1.99073
3	-0.551335	1.72572
3	-0.381001	1.29622
3	-0.568722	1.76911
3	-0.681737	2.00776
3	-0.519721	1.66463
3	-0.583245	1.78495
3	-0.465071	1.32797
3	-0.481673	1.42576
3	-0.572547	1.67447
3	-0.564361	1.71083
3	-0.503748	1.50191
3	-0.46473	1.33504
3	-0.553126	1.60929
3	-0.582414	1.68048
3	-0.475239	1.44703
3	-0.486551	1.46293
3	-0.592353	1.71294
3	-0.386096	1.31167
3	-0.477965	1.56
3	-0.64829	1.96762
3	-0.627009	1.97779
3	-0.600186	1.83644
3	-0.369638	1.28651
3	-0.503663	1.65201
3	-0.567936	1.79318
3	-0.51929	1.67679
3	-0.47882	1.58912
3	-0.67588	2.02164
3	-0.506456	1.61848
3	-0.443583	1.34979
3	-0.416227	1.35967
3	-0.539755	1.67369
3	-0.607372	1.86166
3	-0.578559	1.71634
3	-0.372173	1.21473
3	-0.581154	1.73014
3	-0.527117	1.63468
3	-0.483842	1.52904
3	-0.466783	1.48819
3	-0.582091	1.75721
3	-0.571931	1.67258
3	-0.611135	1.82181
3	-0.483657	1.44982
3	-0.603748	1.7546
3	-0.714224	2.04251
3	-0.657573	1.98194
3	-0.477033	1.53317
3	-0.349654	1.18958
3	-0.534756	1.65723
3	-0.737622	2.07558
3	-0.517197	1.61563
3	-0.551945	1.6784
3	-0.656046	1.92501
3	-0.576424	1.70145
3	-0.550164	1.71975
3	-0.498268	1.57754
3	-0.405143	1.37573
3	-0.557317	1.74467
3	-0.746027	2.18905
3	-0.636297	2.02232
3	-0.525915	1.71387
3	-0.417143	1.40749
3	-0.59033	1.85131
3	-0.702868	2.089
3	-0.590918	1.846
3	-0.572591	1.80263
3	-0.677418	2.05068
3	-0.604927	1.84139
3	-0.614111	1.93058
3	-0.657053	1.97804
3	-0.716903	2.10768
3	-0.378712	1.17676
3	-0.342372	1.16106
3	-0.555551	1.6915
3	-0.387408	1.15373
3	-0.474591	1.43217
3	-0.596095	1.70367
3	-0.275537	0.991974
3	-0.43677	1.41851
3	-0.460597	1.49466
3	-0.493462	1.51169
3	-0.260124	0.760808
3	-0.305686	0.956007
3	-0.376345	1.12582
3	-0.360524	1.04547
3	-0.434518	1.22445
3	-0.291984	0.994759
3	-0.492109	1.49908
3	-0.551853	1.64706
3	-0.530633	1.55592
3	-0.515448	1.55654
3	-0.3588	1.14308
3	-0.453365	1.39164
3	-0.649407	1.8878
3	-0.625688	1.86886
3	-0.471389	1.51155
3	-0.492509	1.58479
3	-0.347279	1.19416
3	-0.549276	1.68327
3	-0.270364	0.966304
3	-0.538306	1.60626
3	-0.499325	1.55679
3	-0.486096	1.48163
3	-0.583882	1.7082
3	-0.360148	1.16056
3	-0.547826	1.62103
3	-0.544429	1.6513
3	-0.304543	0.999814
3	-0.581186	1.65718
3	-0.543658	1.61061
3	-0.443775	1.36214
3	-0.472434	1.45045
3	-0.252728	0.910873
3	-0.542255	1.57504
3	-0.592776	1.71314
3	-0.620959	1.73984
3	-0.326994	1.10626
3	-0.507053	1.57046
3	-0.727896	2.04064
3	-0.507407	1.55095
3	-0.537439	1.64201
3	-0.35577	1.1785
3	-0.531154	1.61439
3	-0.668617	1.92637
3	-0.496029	1.55153
3	-0.548854	1.63976
3	-0.43915	1.22689
3	-0.495232	1.44313
3	-0.547637	1.57643
3	-0.438012	1.30848
3	-0.496089	1.45563
3	-0.445736	1.25475
3	-0.521796	1.49199
3	-0.575531	1.63652
3	-0.457785	1.37136
3	-0.458398	1.35516
3	-0.55657	1.58228
3	-0.355106	1.18018
3	-0.486454	1.54695
3	-0.61831	1.83916
3	-0.495591	1.54501
3	-0.587457	1.75974
3	-0.345574	1.17581
3	-0.467263	1.5043
3	-0.555983	1.7188
3	-0.496766	1.5707
3	-0.445597	1.45094
3	-0.635027	1.86057
3	-0.478078	1.49483
3	-0.41924	1.25819
3	-0.431363	1.38651
3	-0.516421	1.58512
3	-0.4826	1.46877
3	-0.572478	1.67952
3	-0.354756	1.14391
3	-0.551401	1.62231
3	-0.521811	1.60019
3	-0.467965	1.46283
3	-0.440208	1.38989
3	-0.547886	1.63602
3	-0.550201	1.58881
3	-0.579266	1.70763
3	-0.48039	1.48467
3	-0.63996	1.90789
3	-0.711966	2.08039
3	-0.553878	1.71551
3	-0.492027	1.62281
3	-0.353314	1.24521
3	-0.52608	1.67585
3	-0.753393	2.16754
3	-0.522397	1.67588
3	-0.546445	1.70656
3	-0.642917	1.93027
3	-0.57577	1.74414
3	-0.53937	1.73203
3	-0.500769	1.62969
3	-0.371194	1.22648
3	-0.562846	1.71386
3	-0.713088	2.04284
3	-0.501919	1.5718
3	-0.510227	1.61941
3	-0.39012	1.27902
3	-0.550971	1.68584
3	-0.687956	1.99687
3	-0.565434	1.72216
3	-0.53641	1.64669
3	-0.633606	1.87185
3	-0.57359	1.69998
3	-0.572635	1.75876
3	-0.628872	1.8461
3	-0.730874	2.1022
3	-0.304393	1.08389
3	-0.505359	1.5899
3	-0.634296	1.87626
3	-0.664689	1.88834
3	-0.564142	1.71824
3	-0.33072	1.15123
3	-0.562011	1.69893
3	-0.617996	1.84796
3	-0.559679	1.70166
3	-0.532168	1.62921
3	-0.620549	1.83675
3	-0.472233	1.48827
3	-0.639162	1.88282
3	-0.556391	1.69214
3	-0.623396	1.87825
3	-0.665697	1.94295
4	-0.513479	2.17508
4	-0.433511	1.67756
4	-0.457174	1.81909
4	-0.45927	1.87573
4	-0.540449	2.09978
4	-0.421992	1.55682
4	-0.43957	1.62532
4	-0.453374	1.7522
4	-0.491177	1.80276
4	-0.361266	1.41879
4	-0.338441	1.39916
4	-0.413269	1.56078
4	-0.420619	1.67492
4	-0.4167	1.64756
4	-0.488311	1.84332
4	-0.470566	1.956
4	-0.487469	2.0164
4	-0.498544	2.12691
4	-0.594308	2.40931
4	-0.398018	1.6761
4	-0.372464	1.6401
4	-0.505253	2.03357
4	-0.453292	1.90776
4	-0.507334	2.11224
4	-0.574852	2.29164
4	-0.377919	1.52189
4	-0.369927	1.55614
4	-0.444881	1.7761
4	-0.432499	1.75077
4	-0.428705	1.78174
4	-0.519638	2.03139
4	-0.357473	1.55495
4	-0.39996	1.697
4	-0.429846	1.80012
4	-0.507577	2.01303
4	-0.56574	2.46138
4	-0.566007	2.32216
4	-0.556217	2.30748
4	-0.65045	2.58375
4	-0.481094	2.03632
4	-0.434675	1.87512
4	-0.565933	2.26247
4	-0.482233	1.94317
4	-0.534744	2.14152
4	-0.570963	2.19572
4	-0.462423	1.89924
4	-0.433566	1.80829
4	-0.506988	2.02213
4	-0.462867	1.80331
4	-0.457542	1.82816
4	-0.517177	1.9526
4	-0.396917	1.66194
4	-0.437874	1.79786
4	-0.436461	1.7758
4	-0.464287	1.78909
4	-0.525634	2.27431
4	-0.492684	2.16699
4	-0.643388	2.61268
4	-0.519961	2.15391
4	-0.591917	2.4106
4	-0.646095	2.51868
4	-0.420569	1.87878
4	-0.538807	2.24654
4	-0.531937	2.20811
4	-0.557063	2.2133
4	-0.409794	1.77848
4	-0.455738	1.97274
4	-0.478138	2.00455
4	-0.472835	1.93671
4	-0.472917	1.91713
4	-0.46467	1.89744
4	-0.482571	1.96983
4	-0.468965	1.93225
4	-0.59016	2.31637
4	-0.407241	1.79898
4	-0.357007	1.61489
4	-0.515227	2.11009
4	-0.439833	1.89455
4	-0.519305	2.20075
4	-0.549801	2.23205
4	-0.378757	1.54414
4	-0.346084	1.4303
4	-0.446469	1.75199
4	-0.410653	1.63693
4	-0.432291	1.76962
4	-0.486202	1.87118
4	-0.36387	1.61056
4	-0.431789	1.85433
4	-0.424653	1.80937
4	-0.50538	2.03427
4	-0.440179	1.89774
4	-0.403413	1.76753
4	-0.581079	2.32106
4	-0.465957	1.96605
4	-0.564876	2.33059
4	-0.61333	2.41578
4	-0.385732	1.80592
4	-0.530932	2.28154
4	-0.518339	2.2202
4	-0.596366	2.437
4	-0.355331	1.58786
4	-0.428237	1.88997
4	-0.444913	1.89888
4	-0.492512	2.04265
4	-0.521344	2.13807
4	-0.558584	2.25948
4	-0.490519	2.00407
4	-0.666144	2.55148
4	-0.503159	2.00298
4	-0.600036	2.36139
4	-0.606759	2.32138
4	-0.436548	1.8973
4	-0.579707	2.36679
4	-0.525382	2.18026
4	-0.53687	2.19744
4	-0.410429	1.69637
4	-0.481294	1.99235
4	-0.456238	1.87607
4	-0.437298	1.82022
4	-0.484282	1.9701
4	-0.473215	2.00949
4	-0.640681	2.53732
4	-0.608804	2.40467
4	-0.586489	2.34072
4	-0.577736	2.35683
4	-0.47357	2.01917
4	-0.500282	2.11873
4	-0.507352	2.06114
4	-0.494109	2.02574
4	-0.618567	2.42291
4	-0.423381	1.7866
4	-0.373509	1.60469
4	-0.534993	2.11294
4	-0.434672	1.75436
4	-0.517408	2.07362
4	-0.548448	2.1071
4	-0.3954	1.53781
4	-0.36309	1.42614
4	-0.466739	1.76089
4	-0.405996	1.50279
4	-0.430897	1.64854
4	-0.485353	1.75227
4	-0.341931	1.37273
4	-0.406522	1.58677
4	-0.454754	1.68169
4	-0.469553	2.04418
4	-0.43315	1.91614
4	-0.61408	2.48273
4	-0.474031	1.98469
4	-0.576213	2.36228
4	-0.625212	2.44964
4	-0.376524	1.72086
4	-0.524987	2.20953
4	-0.512939	2.15037
4	-0.558471	2.23719
4	-0.34713	1.50884
4	-0.423299	1.82401
4	-0.440521	1.8351
4	-0.455624	1.84889
4	-0.458533	1.84061
4	-0.594698	2.48679
4	-0.526997	2.23356
4	-0.705884	2.79402
4	-0.517973	2.10249
4	-0.618113	2.47396
4	-0.625381	2.43612
4	-0.43408	1.89312
4	-0.580502	2.37566
4	-0.526722	2.19131
4	-0.505714	2.07851
4	-0.408968	1.69823
4	-0.458586	1.89317
4	-0.40715	1.70734
4	-0.428211	1.75352
4	-0.497216	2.16413
4	-0.667946	2.70501
4	-0.636614	2.57454
4	-0.581803	2.3806
4	-0.547128	2.29302
4	-0.444472	1.96141
4	-0.481747	2.17692
4	-0.408322	1.9008
4	-0.62316	2.56911
4	-0.452199	1.98133
4	-0.58829	2.46065
4	-0.587926	2.39992
4	-0.397057	1.88696
4	-0.579428	2.47735
4	-0.518017	2.27011
4	-0.567545	2.36891
4	-0.342505	1.57432
4	-0.452583	1.9912
4	-0.420441	1.85421
4	-0.439541	1.87998
4	-0.498935	2.04117
4	-0.425384	2.01873
4	-0.632064	2.66747
4	-0.5931	2.5141
4	-0.608825	2.53177
4	-0.612483	2.55919
4	-0.470575	2.10982
4	-0.502858	2.19251
4	-0.706986	2.83512
4	-0.615858	2.55655
4	-0.548408	2.37461
4	-0.574756	2.45648
4	-0.439985	2.02424
4	-0.640972	2.66003
4	-0.501658	2.24832
4	-0.493652	2.00982
4	-0.545002	2.36198
4	-0.633241	2.61428
4	-0.409852	1.73734
4	-0.424573	1.94299
4	-0.549838	2.30636
4	-0.455585	1.91175
4	-0.502101	2.08613
4	-0.630031	2.50717
4	-0.386626	1.5456
4	-0.418909	1.8215
4	-0.486338	2.01136
4	-0.431663	1.71723
4	-0.420345	1.71811
4	-0.57169	2.20939
4	-0.367941	1.58923
4	-0.402904	1.70118
4	-0.493202	2.04596
4	-0.496207	1.95996
4	-0.446511	1.88076
4	-0.474701	2.14028
4	-0.619411	2.56199
4	-0.48543	2.02792
4	-0.551393	2.26064
4	-0.697281	2.73555
4	-0.388267	1.76615
4	-0.500511	2.10994
4	-0.585351	2.43835
4	-0.585656	2.34425
4	-0.368382	1.61119
4	-0.408332	1.78148
4	-0.522442	2.18013
4	-0.492319	2.01301
4	-0.495742	2.00679
4	-0.582523	2.45379
4	-0.579415	2.58811
4	-0.722084	3.0037
4	-0.54024	2.27613
4	-0.604161	2.50272
4	-0.708318	2.85245
4	-0.45669	2.06882
4	-0.566893	2.40649
4	-0.610002	2.6097
4	-0.543767	2.31599
4	-0.441087	1.93099
4	-0.478996	2.09515
4	-0.551375	2.36861
4	-0.454712	2.00187
4	-0.476288	2.05011
4	-0.5008	2.22567
4	-0.63531	2.62168
4	-0.700868	2.87876
4	-0.60083	2.50392
4	-0.566669	2.4184
4	-0.478277	2.14384
4	-0.444476	1.84276
4	-0.435644	1.95419
4	-0.614263	2.47763
4	-0.44937	1.85382
4	-0.549241	2.18826
4	-0.645767	2.51509
4	-0.39457	1.76151
4	-0.540723	2.20702
4	-0.576201	2.38734
4	-0.580502	2.30523
4	-0.349528	1.50592
4	-0.423387	1.77793
4	-0.488134	2.02849
4	-0.462007	1.87336
4	-0.521916	2.0366
4	-0.403872	1.77912
4	-0.574332	2.28298
4	-0.632258	2.51717
4	-0.602755	2.35393
4	-0.606928	2.38341
4	-0.479283	1.99109
4	-0.503081	2.08331
4	-0.670989	2.58104
4	-0.676751	2.69004
4	-0.564074	2.32718
4	-0.590937	2.41111
4	-0.470429	2.03593
4	-0.628613	2.5005
4	-0.494049	2.08986
4	-0.485762	2.20347
4	-0.668731	2.73996
4	-0.466993	1.97311
4	-0.571215	2.32061
4	-0.668467	2.64962
4	-0.38627	1.77711
4	-0.536773	2.23568
4	-0.572978	2.41817
4	-0.533952	2.20609
4	-0.342739	1.52756
4	-0.420948	1.81263
4	-0.486423	2.06537
4	-0.416968	1.78026
4	-0.442313	1.8398
4	-0.435276	1.95354
4	-0.610086	2.47045
4	-0.668739	2.70682
4	-0.595909	2.4136
4	-0.565518	2.33939
4	-0.439888	1.95311
4	-0.554704	2.33861
4	-0.726963	2.84939
4	-0.733451	2.96056
4	-0.577447	2.46773
4	-0.569746	2.44797
4	-0.451254	2.07883
4	-0.660362	2.69617
4	-0.435565	1.95876
4	-0.652762	2.57739
4	-0.649711	2.66567
4	-0.581876	2.38445
4	-0.622092	2.47968
4	-0.454533	1.99278
4	-0.654693	2.58865
4	-0.673785	2.69875
4	-0.537669	2.24508
4	-0.543521	2.17287
4	-0.552761	2.27238
4	-0.594509	2.33871
4	-0.463227	1.94246
4	-0.435839	1.89545
4	-0.514612	2.07286
4	-0.494566	2.03051
4	-0.494591	2.01892
4	-0.559357	2.18731
4	-0.456416	1.9477
4	-0.446589	1.97093
4	-0.467527	1.97483
4	-0.487059	2.03297
4	-0.429249	1.84787
4	-0.517431	2.08651
4	-0.430349	1.94703
4	-0.41882	1.87302
4	-0.445954	1.96513
4	-0.490533	2.04544
4	-0.503885	2.13387
4	-0.489966	2.14073
4	-0.588184	2.37648
4	-0.528411	2.19467
4	-0.547882	2.24142
4	-0.630606	2.46368
4	-0.438259	1.97497
4	-0.504011	2.13279
4	-0.525687	2.20854
4	-0.567566	2.28074
4	-0.451203	2.01698
4	-0.444661	2.0013
4	-0.495607	2.14729
4	-0.507058	2.14647
4	-0.520999	2.18232
4	-0.629432	2.5813
4	-0.584214	2.46297
4	-0.680391	2.69259
4	-0.572754	2.31729
4	-0.590184	2.35791
4	-0.631176	2.45498
4	-0.496216	2.15204
4	-0.559927	2.30375
4	-0.539872	2.2543
4	-0.515212	2.12688
4	-0.513442	2.21119
4	-0.504859	2.18938
4	-0.514074	2.21018
4	-0.458985	2.00974
4	-0.491078	2.10005
4	-0.548324	2.35688
4	-0.636342	2.56692
4	-0.638736	2.57135
4	-0.580272	2.36281
4	-0.556628	2.31935
4	-0.51748	2.24176
4	-0.498239	2.05254
4	-0.447298	1.91132
4	-0.579425	2.24879
4	-0.48874	1.97724
4	-0.542119	2.12571
4	-0.575481	2.19988
4	-0.440952	1.92699
4	-0.540612	2.18654
4	-0.512926	2.1142
4	-0.558801	2.19839
4	-0.428738	1.86838
4	-0.456105	1.95442
4	-0.457689	1.95233
4	-0.473135	1.96349
4	-0.543561	2.1688
4	-0.458251	1.9926
4	-0.582219	2.31048
4	-0.576981	2.29202
4	-0.589052	2.29508
4	-0.603742	2.36662
4	-0.525341	2.17128
4	-0.536528	2.17119
4	-0.657945	2.48296
4	-0.600542	2.33929
4	-0.529439	2.14274
4	-0.566819	2.26874
4	-0.495555	2.09052
4	-0.616492	2.40611
4	-0.541286	2.22132
4	-0.490889	2.08227
4	-0.627367	2.4328
4	-0.499836	2.01821
4	-0.557566	2.17974
4	-0.591654	2.25609
4	-0.426125	1.86428
4	-0.530137	2.13688
4	-0.503177	2.06672
4	-0.505725	2.02093
4	-0.415423	1.81171
4	-0.44945	1.91089
4	-0.42157	1.79207
4	-0.457432	1.89369
4	-0.483128	2.0887
4	-0.611447	2.41964
4	-0.606936	2.40335
4	-0.57568	2.27643
4	-0.555806	2.24428
4	-0.47942	2.05499
4	-0.581625	2.34817
4	-0.707392	2.67299
4	-0.650716	2.5315
4	-0.536286	2.20497
4	-0.539102	2.22728
4	-0.469853	2.05511
4	-0.641714	2.52346
4	-0.476197	2.05058
4	-0.646901	2.48325
4	-0.580686	2.31888
4	-0.554425	2.20395
4	-0.605158	2.34125
4	-0.486843	2.05133
4	-0.649756	2.49821
4	-0.637451	2.48272
4	-0.519672	2.19873
4	-0.566165	2.44724
4	-0.654351	2.65289
4	-0.529885	2.20227
4	-0.539323	2.21892
4	-0.702596	2.68283
4	-0.456688	2.0504
4	-0.512408	2.17812
4	-0.614634	2.49552
4	-0.556879	2.26882
4	-0.46025	2.05488
4	-0.443675	2.0091
4	-0.575171	2.39674
4	-0.486988	2.09702
4	-0.523536	2.20069
4	-0.485152	2.16066
4	-0.565179	2.34672
4	-0.689853	2.71799
4	-0.598295	2.41017
4	-0.579107	2.38008
4	-0.521739	2.24783
4	-0.616251	2.55054
4	-0.693727	2.73048
4	-0.766236	2.97656
4	-0.591503	2.46911
4	-0.595006	2.49348
4	-0.544775	2.37837
4	-0.659565	2.67551
4	-0.435534	1.9518
4	-0.557947	2.23959
4	-0.620917	2.46277
4	-0.534354	2.16693
4	-0.585773	2.3063
4	-0.486476	2.07343
4	-0.592317	2.3491
4	-0.623483	2.46402
4	-0.493193	2.14857
4	-0.621044	2.44941
4	-0.684923	2.67477
4	-0.5442	2.24895
4	-0.552414	2.28462
4	-0.455636	2.05779
4	-0.625133	2.48623
4	-0.689997	2.68203
4	-0.621667	2.42232
4	-0.490034	2.07531
4	-0.494249	1.98346
4	-0.523352	2.20214
4	-0.593325	2.38137
4	-0.418179	1.80373
4	-0.410654	1.8759
4	-0.517651	2.16621
4	-0.466107	1.99132
4	-0.494357	2.09263
4	-0.588917	2.38019
4	-0.387426	1.52167
4	-0.397463	1.66409
4	-0.446625	1.78089
4	-0.434659	1.70648
4	-0.405074	1.63428
4	-0.52305	1.99209
4	-0.386396	1.67123
4	-0.403092	1.71011
4	-0.46002	1.9214
4	-0.499689	1.98207
4	-0.440599	1.77629
4	-0.446543	1.90233
4	-0.572986	2.25097
4	-0.481714	1.93662
4	-0.52941	2.09627
4	-0.641929	2.43771
4	-0.400009	1.7676
4	-0.493987	2.03833
4	-0.545457	2.23325
4	-0.582426	2.28581
4	-0.365071	1.52232
4	-0.386755	1.61954
4	-0.467495	1.88471
4	-0.474035	1.86425
4	-0.500646	1.95078
4	-0.570519	2.2762
4	-0.545164	2.27705
4	-0.669566	2.61957
4	-0.530431	2.11172
4	-0.576085	2.26524
4	-0.646872	2.48149
4	-0.46234	1.99716
4	-0.554276	2.26176
4	-0.564015	2.33149
4	-0.534444	2.18443
4	-0.431684	1.76901
4	-0.451326	1.8601
4	-0.490335	2.00008
4	-0.430335	1.77999
4	-0.475099	1.92099
4	-0.477973	1.98315
4	-0.594216	2.30609
4	-0.626403	2.42969
4	-0.563029	2.2015
4	-0.552056	2.20873
4	-0.441084	1.84385
4	-0.446643	1.83523
4	-0.415564	1.81318
4	-0.575916	2.26355
4	-0.453733	1.85946
4	-0.535337	2.12084
4	-0.598492	2.31419
4	-0.414392	1.8599
4	-0.542278	2.23235
4	-0.544385	2.27919
4	-0.58535	2.34374
4	-0.354296	1.51399
4	-0.409888	1.71294
4	-0.441265	1.83002
4	-0.451801	1.82154
4	-0.534898	2.07753
4	-0.395216	1.70665
4	-0.547409	2.13744
4	-0.571965	2.23815
4	-0.579126	2.22157
4	-0.606486	2.3438
4	-0.456262	1.86116
4	-0.482239	1.93773
4	-0.631881	2.36239
4	-0.604272	2.33791
4	-0.528259	2.12171
4	-0.57831	2.29839
4	-0.435222	1.83288
4	-0.57327	2.21691
4	-0.483217	1.92634
4	-0.452683	1.90647
4	-0.617386	2.36989
4	-0.458356	1.82276
4	-0.544311	2.09719
4	-0.608193	2.29272
4	-0.393092	1.71951
4	-0.525329	2.10502
4	-0.528163	2.15403
4	-0.5258	2.0886
4	-0.334508	1.37965
4	-0.39445	1.59165
4	-0.426554	1.71091
4	-0.393763	1.57245
4	-0.442296	1.72475
4	-0.41362	1.72508
4	-0.570165	2.16892
4	-0.595447	2.27181
4	-0.559281	2.12525
4	-0.552077	2.14379
4	-0.403868	1.66719
4	-0.520863	2.03703
4	-0.674856	2.47475
4	-0.647973	2.45244
4	-0.528633	2.10627
4	-0.54412	2.17926
4	-0.403047	1.71979
4	-0.59202	2.2566
4	-0.430067	1.82724
4	-0.628997	2.37281
4	-0.592576	2.32761
4	-0.561405	2.19304
4	-0.624808	2.38103
4	-0.43467	1.80381
4	-0.614693	2.31913
4	-0.615508	2.35612
4	-0.47301	2.04063
4	-0.539366	2.40832
4	-0.655777	2.72687
4	-0.499812	2.14371
4	-0.537475	2.27326
4	-0.730543	2.85635
4	-0.435063	2.04252
4	-0.519007	2.28315
4	-0.651027	2.71972
4	-0.588362	2.47338
4	-0.390742	1.75971
4	-0.402393	1.82683
4	-0.563682	2.33365
4	-0.470588	2.01428
4	-0.519808	2.16864
4	-0.427051	1.93393
4	-0.535303	2.2329
4	-0.689771	2.72334
4	-0.593302	2.39587
4	-0.586785	2.41646
4	-0.457594	1.99693
4	-0.566897	2.37629
4	-0.672597	2.66913
4	-0.774901	3.03438
4	-0.595258	2.5073
4	-0.611431	2.58235
4	-0.489376	2.17994
4	-0.621278	2.54553
4	-0.400812	1.86534
4	-0.55145	2.26604
4	-0.644214	2.60839
4	-0.55274	2.29291
4	-0.61683	2.48296
4	-0.44571	1.96279
4	-0.568662	2.30691
4	-0.612947	2.47431
4	-0.445525	1.98443
4	-0.601602	2.39818
4	-0.695274	2.74271
4	-0.549641	2.29725
4	-0.570526	2.38361
4	-0.401924	1.86949
4	-0.588532	2.36637
4	-0.666516	2.61465
4	-0.620134	2.44273
4	-0.534198	2.11124
4	-0.537389	2.22627
4	-0.591811	2.35885
4	-0.539409	2.12795
4	-0.515083	2.07154
4	-0.623932	2.40197
4	-0.485177	2.06883
4	-0.507133	2.12349
4	-0.554933	2.3074
4	-0.5477	2.22736
4	-0.4901	1.98299
4	-0.439761	1.86415
4	-0.516832	2.11831
4	-0.47917	1.96524
4	-0.542412	2.16167
4	-0.489162	2.00823
4	-0.535426	2.12123
4	-0.605675	2.35901
4	-0.564638	2.19784
4	-0.572143	2.2605
4	-0.50861	2.03794
4	-0.59761	2.325
4	-0.641322	2.43187
4	-0.659406	2.54447
4	-0.535195	2.18368
4	-0.565391	2.30079
4	-0.508995	2.09536
4	-0.591234	2.31196
4	-0.452091	1.89631
4	-0.54074	2.11104
4	-0.549285	2.20074
4	-0.513243	2.05155
4	-0.591356	2.28367
4	-0.485893	1.96048
4	-0.559183	2.1556
4	-0.561605	2.19741
4	-0.477225	1.93709
4	-0.571312	2.16486
4	-0.580765	2.25674
4	-0.490565	1.97758
4	-0.525472	2.106
4	-0.422529	1.78885
4	-0.559474	2.13675
4	-0.595594	2.25944
4	-0.576633	2.16978
4	-0.546578	2.28676
4	-0.5803	2.36966
4	-0.751235	2.8491
4	-0.585656	2.38902
4	-0.621422	2.51951
4	-0.542251	2.25942
4	-0.607857	2.4361
4	-0.698316	2.6892
4	-0.553873	2.29838
4	-0.594142	2.38019
4	-0.497	1.99258
4	-0.512327	2.03408
4	-0.529731	2.18257
4	-0.554994	2.18296
4	-0.436009	1.85138
4	-0.416784	1.85335
4	-0.479072	1.96481
4	-0.494462	2.10211
4	-0.478002	2.02459
4	-0.555013	2.24195
4	-0.408276	1.60556
4	-0.406613	1.67777
4	-0.411066	1.61574
4	-0.466034	1.85351
4	-0.391739	1.60248
4	-0.492166	1.89009
4	-0.417274	1.81528
4	-0.38926	1.67533
4	-0.428639	1.81642
4	-0.501645	2.01043
4	-0.470818	1.97261
4	-0.465063	2.02845
4	-0.546797	2.19826
4	-0.522459	2.19609
4	-0.525445	2.1769
4	-0.620414	2.44814
4	-0.440256	2.02409
4	-0.489524	2.11598
4	-0.523446	2.2407
4	-0.593751	2.42661
4	-0.411358	1.81505
4	-0.388332	1.73343
4	-0.451524	1.92841
4	-0.491401	2.04129
4	-0.517266	2.12484
4	-0.585949	2.29505
4	-0.548895	2.2257
4	-0.628588	2.38939
4	-0.556386	2.19372
4	-0.557331	2.16841
4	-0.610569	2.31446
4	-0.487798	2.07618
4	-0.535025	2.16194
4	-0.527215	2.16148
4	-0.530981	2.14777
4	-0.463183	1.88427
4	-0.438115	1.79653
4	-0.459575	1.86631
4	-0.432912	1.77957
4	-0.476931	1.91758
4	-0.52821	2.21084
4	-0.599744	2.35494
4	-0.614383	2.40835
4	-0.584345	2.31351
4	-0.572627	2.31776
4	-0.470715	1.98912
4	-0.462745	1.86214
4	-0.419966	1.7699
4	-0.535609	2.04143
4	-0.480359	1.94952
4	-0.517255	2.03206
4	-0.562861	2.15521
4	-0.440521	1.94698
4	-0.523698	2.14059
4	-0.508256	2.11723
4	-0.582558	2.31513
4	-0.386466	1.63731
4	-0.397349	1.65742
4	-0.411177	1.7043
4	-0.45505	1.82917
4	-0.537401	2.08218
4	-0.446125	1.94241
4	-0.553609	2.19436
4	-0.560615	2.22487
4	-0.601113	2.34164
4	-0.627728	2.46088
4	-0.486564	2.01449
4	-0.503571	1.99602
4	-0.608503	2.24184
4	-0.563345	2.14716
4	-0.520669	2.06431
4	-0.569974	2.23801
4	-0.435947	1.80874
4	-0.602103	2.30521
4	-0.502245	1.98836
4	-0.460012	1.8983
4	-0.580005	2.18288
4	-0.487909	1.94794
4	-0.529155	2.04353
4	-0.575488	2.16886
4	-0.422148	1.84171
4	-0.509676	2.04837
4	-0.494961	2.02719
4	-0.525935	2.09511
4	-0.369604	1.53808
4	-0.399392	1.62031
4	-0.399938	1.6152
4	-0.447726	1.76452
4	-0.467456	1.99595
4	-0.57929	2.26096
4	-0.587024	2.29365
4	-0.584195	2.28044
4	-0.576245	2.29599
4	-0.437096	1.85564
4	-0.545121	2.13044
4	-0.654404	2.38932
4	-0.609973	2.29682
4	-0.523969	2.08398
4	-0.538711	2.15399
4	-0.406698	1.73077
4	-0.623779	2.38001
4	-0.455668	1.9287
4	-0.609888	2.29543
4	-0.555918	2.18004
4	-0.558084	2.17881
4	-0.620741	2.36382
4	-0.439663	1.82284
4	-0.647795	2.4506
4	-0.604244	2.31012
4	-0.48182	1.98003
4	-0.536476	2.27753
4	-0.608177	2.41723
4	-0.519146	2.14626
4	-0.5121	2.09698
4	-0.687619	2.60986
4	-0.4539	2.04209
4	-0.493135	2.10388
4	-0.607606	2.47025
4	-0.578277	2.35726
4	-0.415619	1.79552
4	-0.382561	1.6838
4	-0.526301	2.12042
4	-0.466544	1.9344
4	-0.515018	2.08578
4	-0.470668	2.08217
4	-0.53421	2.2023
4	-0.671129	2.62255
4	-0.607997	2.42843
4	-0.600734	2.44604
4	-0.480603	2.06274
4	-0.580936	2.34707
4	-0.641927	2.46107
4	-0.726682	2.75613
4	-0.580375	2.36239
4	-0.595803	2.43445
4	-0.482808	2.06829
4	-0.642818	2.54631
4	-0.416194	1.84418
4	-0.522122	2.06603
4	-0.597338	2.33819
4	-0.5392	2.15606
4	-0.602544	2.34312
4	-0.440484	1.8592
4	-0.591545	2.31574
4	-0.591464	2.30568
4	-0.46676	1.99839
4	-0.578127	2.23329
4	-0.65425	2.50763
4	-0.541954	2.19552
4	-0.562093	2.27889
4	-0.402552	1.80101
4	-0.617268	2.41033
4	-0.650886	2.48114
4	-0.606518	2.31728
4	-0.562915	2.28953
4	-0.554407	2.33437
4	-0.564119	2.28811
4	-0.578651	2.3694
4	-0.509616	2.13415
4	-0.600916	2.39438
4	-0.523922	2.30729
4	-0.501168	2.18312
4	-0.53142	2.29683
4	-0.557524	2.35014
4	-0.534885	2.2577
4	-0.439837	1.96002
4	-0.499359	2.14398
4	-0.495034	2.12425
4	-0.557531	2.3177
4	-0.552687	2.39537
4	-0.55424	2.32953
4	-0.60694	2.49712
4	-0.59924	2.46929
4	-0.606001	2.52897
4	-0.551527	2.34265
4	-0.631557	2.53467
4	-0.630559	2.46271
4	-0.631095	2.50511
4	-0.54022	2.27766
4	-0.569671	2.3918
4	-0.522335	2.22261
4	-0.632682	2.55164
4	-0.48738	2.11404
4	-0.53132	2.14993
4	-0.522316	2.16943
4	-0.519611	2.1536
4	-0.596978	2.38273
4	-0.500576	2.09578
4	-0.601975	2.40334
4	-0.56003	2.26768
4	-0.518367	2.18993
4	-0.567745	2.23887
4	-0.55965	2.26056
4	-0.502786	2.11474
4	-0.536948	2.24018
4	-0.443064	1.95927
4	-0.608118	2.4196
4	-0.599872	2.36482
4	-0.582925	2.28322
4	-0.567282	2.41698
4	-0.556295	2.32104
4	-0.709682	2.73028
4	-0.577439	2.40356
4	-0.612459	2.53106
4	-0.542348	2.30721
4	-0.636063	2.59632
4	-0.682155	2.67196
4	-0.539727	2.2892
4	-0.588776	2.40613
4	-0.487097	2.01183
4	-0.508383	2.17585
4	-0.555729	2.24249
4	-0.527717	2.19123
4	-0.496315	2.06888
4	-0.62734	2.44829
4	-0.485659	2.17981
4	-0.500539	2.16853
4	-0.570516	2.40143
4	-0.590072	2.43509
4	-0.424798	1.84292
4	-0.367384	1.65814
4	-0.466631	1.96128
4	-0.455759	1.92191
4	-0.53515	2.16604
4	-0.459711	2.04903
4	-0.498898	2.09609
4	-0.591323	2.38286
4	-0.577076	2.3354
4	-0.600731	2.44576
4	-0.450493	1.97214
4	-0.551701	2.24082
4	-0.588336	2.28175
4	-0.628597	2.44333
4	-0.531175	2.19624
4	-0.577521	2.36106
4	-0.434419	1.90457
4	-0.567581	2.30205
4	-0.429472	1.90798
4	-0.511045	2.05677
4	-0.541767	2.19545
4	-0.532515	2.15997
4	-0.626776	2.43979
4	-0.434609	1.86554
4	-0.558822	2.24154
4	-0.53437	2.15837
4	-0.441041	1.9062
4	-0.528052	2.06804
4	-0.559682	2.2089
4	-0.496271	2.04344
4	-0.547327	2.21956
4	-0.357679	1.65136
4	-0.545547	2.18014
4	-0.554794	2.17783
4	-0.567112	2.18403
4	-0.524177	2.27013
4	-0.550824	2.2871
4	-0.743936	2.81551
4	-0.605146	2.46914
4	-0.65706	2.64733
4	-0.491185	2.13618
4	-0.607714	2.49374
4	-0.671299	2.62185
4	-0.558135	2.32689
4	-0.581293	2.36614
4	-0.584599	2.40082
4	-0.533759	2.23182
4	-0.621598	2.50758
4	-0.552098	2.3275
4	-0.621541	2.54776
4	-0.537738	2.23359
4	-0.592189	2.44216
4	-0.603445	2.44468
4	-0.524556	2.23198
4	-0.515082	2.19291
4	-0.665372	2.64735
4	-0.576989	2.57331
4	-0.576783	2.42841
4	-0.590923	2.55732
4	-0.671479	2.77888
4	-0.481498	2.01811
4	-0.45901	2.0005
4	-0.576591	2.33314
4	-0.505621	2.06287
4	-0.544454	2.20651
4	-0.616571	2.4043
4	-0.463641	1.8908
4	-0.458715	1.94344
4	-0.518461	2.10258
4	-0.487069	1.93278
4	-0.468067	1.90292
4	-0.563599	2.17095
4	-0.400377	1.66696
4	-0.427656	1.74817
4	-0.462141	1.86969
4	-0.488546	1.8773
4	-0.523199	2.22203
4	-0.51418	2.2583
4	-0.651207	2.64928
4	-0.540509	2.23954
4	-0.598788	2.44152
4	-0.688863	2.69318
4	-0.420375	1.83995
4	-0.524935	2.15301
4	-0.553962	2.25815
4	-0.577667	2.25766
4	-0.411229	1.74942
4	-0.443496	1.88897
4	-0.501792	2.06437
[truncated: 124,963 more rows]

## Sheet: Fig. 5C
Species number	Complementarity	Pathogen dilution (for feasible and stable communities)
2	0.663244	0.165811
2	0.511485	0.127871
2	0.838799	0.2097
2	0.719653	0.179913
2	0.668978	0.167245
2	0.94801	0.237002
2	0.337546	0.0843864
2	0.509022	0.127255
2	0.495025	0.123756
2	0.739735	0.184934
2	0.44156	0.11039
2	0.266025	0.0665064
2	0.392523	0.0981308
2	0.491177	0.122794
2	0.620174	0.155044
2	0.409471	0.102368
2	0.697623	0.174406
2	0.791377	0.197844
2	0.873831	0.218458
2	0.735293	0.183823
2	0.565855	0.141464
2	0.838019	0.209505
2	1.11392	0.278481
2	0.957288	0.239322
2	0.640505	0.160126
2	0.610882	0.15272
2	0.475701	0.118925
2	0.826346	0.206587
2	0.333522	0.0833804
2	0.825125	0.206281
2	0.622702	0.155675
2	0.729131	0.182283
2	0.929506	0.232376
2	0.55881	0.139703
2	0.866501	0.216625
2	0.745124	0.186281
2	0.462192	0.115548
2	0.9799	0.244975
2	0.781836	0.195459
2	0.628304	0.157076
2	0.621295	0.155324
2	0.262688	0.0656719
2	0.875923	0.218981
2	0.916301	0.229075
2	1.08986	0.272465
2	0.483384	0.120846
2	0.711339	0.177835
2	1.28839	0.322097
2	0.773039	0.19326
2	0.770149	0.192537
2	0.52565	0.131413
2	0.79646	0.199115
2	1.09766	0.274415
2	0.668907	0.167227
2	0.879653	0.219913
2	0.897615	0.224404
2	0.753637	0.188409
2	0.825373	0.206343
2	0.642615	0.160654
2	0.723862	0.180965
2	0.873312	0.218328
2	0.846148	0.211537
2	0.896165	0.224041
2	0.631935	0.157984
2	0.686047	0.171512
2	0.88824	0.22206
2	0.55445	0.138613
2	0.636273	0.159068
2	0.946361	0.23659
2	0.724319	0.18108
2	0.906933	0.226733
2	0.481794	0.120449
2	0.591517	0.147879
2	0.746491	0.186623
2	0.657848	0.164462
2	0.556612	0.139153
2	1.03258	0.258145
2	0.717255	0.179314
2	0.78455	0.196137
2	0.508696	0.127174
2	0.678393	0.169598
2	0.723046	0.180761
2	0.899694	0.224923
2	0.547038	0.13676
2	0.881628	0.220407
2	0.681673	0.170418
2	0.609142	0.152286
2	0.578141	0.144535
2	0.808851	0.202213
2	0.971321	0.24283
2	0.876452	0.219113
2	0.88986	0.222465
2	1.05635	0.264087
2	1.18689	0.296722
2	0.858738	0.214685
2	0.580202	0.14505
2	0.46457	0.116143
2	0.727524	0.181881
2	1.29828	0.324569
2	0.694297	0.173574
2	0.818713	0.204678
2	1.01581	0.253952
2	0.969887	0.242472
2	0.678625	0.169656
2	0.638217	0.159554
2	0.592119	0.14803
2	0.854854	0.213714
2	1.2201	0.305025
2	0.73271	0.183177
2	0.664649	0.166162
2	0.604838	0.151209
2	0.832045	0.208011
2	1.13182	0.282954
2	0.853258	0.213314
2	0.818454	0.204614
2	1.01772	0.25443
2	0.993198	0.2483
2	0.808267	0.202067
2	1.05237	0.263093
2	1.2021	0.300525
2	0.398462	0.0996154
2	0.689139	0.172285
2	0.990469	0.247617
2	1.22777	0.306941
2	0.833139	0.208285
2	0.433382	0.108345
2	0.871912	0.217978
2	0.928679	0.23217
2	0.842738	0.210685
2	0.812475	0.203119
2	0.985293	0.246323
2	0.695871	0.173968
2	1.01459	0.253648
2	0.841676	0.210419
2	0.886411	0.221603
2	1.07301	0.268252
2	0.31678	0.0791949
2	0.785114	0.196278
2	0.913332	0.228333
2	0.694158	0.173539
2	0.833635	0.208409
2	0.382872	0.095718
2	0.765887	0.191472
2	0.932666	0.233167
2	0.799154	0.199789
2	0.720749	0.180187
2	0.859233	0.214808
2	0.625947	0.156487
2	0.899042	0.224761
2	0.78595	0.196487
2	1.02037	0.255093
2	0.930826	0.232707
2	0.910592	0.227648
3	1.34235	0.286565
3	1.36792	0.303418
3	1.45277	0.285791
3	1.63719	0.356215
3	1.00654	0.220317
3	0.896037	0.198948
3	1.22856	0.274111
3	1.19796	0.263825
3	1.27849	0.279167
3	1.45518	0.32027
3	0.913887	0.201662
3	0.897046	0.207147
3	0.998232	NA
3	1.10159	0.248051
3	0.950787	0.193134
3	1.22114	NA
3	0.932853	0.183319
3	0.930148	0.201927
3	1.00515	0.214865
3	1.23406	0.277945
3	1.18023	0.259488
3	1.14156	0.23334
3	1.55187	0.347487
3	1.3353	0.289077
3	1.49362	0.316352
3	1.74214	0.391485
3	0.988206	0.180918
3	1.29463	0.269001
3	1.3478	0.278026
3	1.56591	0.347544
3	0.944591	0.200833
3	1.01967	0.192565
3	1.1665	0.233578
3	1.28724	0.266804
3	1.28088	0.287928
3	1.74346	0.350365
3	1.53786	0.3039
3	1.94001	0.419647
3	1.46545	0.330881
3	1.6156	0.341561
3	1.6972	0.400213
3	1.19096	0.224695
3	1.48922	0.272471
3	1.37546	0.2772
3	1.32741	0.303416
3	1.17019	0.234286
3	1.2371	NA
3	1.21701	NA
3	1.07159	0.237493
3	1.13784	0.263548
3	1.38256	0.270437
3	1.7586	0.372799
3	1.71667	0.3778
3	1.56045	0.348316
3	1.44835	0.315411
3	1.24527	0.257928
3	1.21459	0.263439
3	0.978473	0.21091
3	1.52442	0.354765
3	1.1882	0.261688
3	1.48216	0.323789
3	1.53323	0.347267
3	1.06705	NA
3	1.5091	0.299756
3	1.36482	0.265979
3	1.59891	0.341199
3	0.889261	0.189878
3	1.09997	NA
3	1.04936	0.217889
3	1.18608	0.254697
3	1.40566	0.307348
3	1.073	NA
3	1.59283	0.340545
3	1.52039	0.332505
3	1.64631	0.365855
3	1.68753	0.363771
3	1.32744	0.271755
3	1.27778	0.276324
3	1.78945	0.415042
3	1.55008	0.350481
3	1.40984	0.305057
3	1.52367	0.323766
3	1.18642	0.242026
3	1.62531	0.367217
3	1.40356	0.290997
3	1.17034	0.239701
3	1.73369	0.388729
3	1.20677	0.270331
3	1.51812	0.332688
3	1.5721	0.368871
3	0.947355	0.186474
3	1.40681	0.283819
3	1.26544	0.267063
3	1.32622	0.302231
3	0.777627	0.186301
3	1.00574	NA
3	0.958031	NA
3	0.921446	0.215804
3	1.00277	0.25002
3	1.16506	NA
3	1.7023	0.362061
3	1.63276	0.356588
3	1.58537	0.351034
3	1.48834	0.320868
3	1.13631	NA
3	1.47767	0.323892
3	2.00675	0.459164
3	1.77028	0.395403
3	1.45674	0.30283
3	1.43232	0.294669
3	1.10313	NA
3	1.74571	0.381094
3	1.25705	NA
3	1.92992	0.407926
3	1.66293	0.330625
3	1.63153	0.336044
3	1.76044	0.381418
3	1.27424	NA
3	1.88819	0.40285
3	1.83419	0.379999
3	1.23865	0.271711
3	1.52217	NA
3	1.89235	0.387277
3	1.31738	0.288906
3	1.43557	0.311104
3	2.00629	0.450894
3	1.06072	0.193991
3	1.32701	0.273311
3	1.70238	NA
3	1.52195	0.335893
3	0.967063	0.208433
3	1.00201	0.185137
3	1.47104	NA
3	1.19324	0.25557
3	1.27732	0.289165
3	1.12621	0.216139
3	1.47028	0.319341
3	1.91748	0.408539
3	1.62889	0.367071
3	1.5346	0.336392
3	1.25864	0.262589
3	1.61271	0.344997
3	1.94862	0.431533
3	2.22889	0.481503
3	1.67414	0.334285
3	1.65246	0.326253
3	1.39934	NA
3	1.81364	0.382865
3	0.990542	0.190771
3	1.47025	0.336907
3	1.72	0.319582
3	1.44739	0.326088
3	1.57904	0.366976
3	1.16891	0.251721
3	1.55458	0.359397
3	1.67446	0.367673
3	1.21682	0.23385
3	1.71393	0.384977
3	1.96659	0.416104
3	1.52066	0.317834
3	1.51406	0.315763
3	1.11199	NA
3	1.70136	0.377658
3	1.92908	0.430201
3	1.75895	0.394736
3	1.543	0.333684
3	1.48965	0.302452
3	1.61187	0.358947
3	1.50659	0.338651
3	1.37682	0.307617
3	1.61067	0.37825
3	1.30602	0.245687
3	1.32435	0.275697
3	1.36284	0.281162
3	1.40414	0.312849
3	1.47499	0.289443
3	1.26198	0.224291
3	1.39414	0.268008
3	1.33807	0.265327
3	1.47823	0.308532
3	1.43549	0.27933
3	1.53161	0.328994
3	1.64193	0.360732
3	1.57506	0.350505
3	1.53687	0.333333
3	1.52354	0.314256
3	1.75453	0.38541
3	1.84248	0.416994
3	1.78588	0.400621
3	1.45286	0.303455
3	1.48727	0.307834
3	1.49679	0.296249
3	1.71244	0.375318
3	1.24205	0.225508
3	1.4738	0.341057
3	1.38667	0.305048
3	1.33579	0.30331
3	1.52354	0.354704
3	1.37604	0.293806
3	1.56306	0.364669
3	1.51548	0.343897
3	1.3639	0.275735
3	1.61306	0.373974
3	1.52884	0.346863
3	1.30464	0.285603
3	1.35414	0.295569
3	1.2147	0.213537
3	1.60541	0.370663
3	1.66568	0.387152
3	1.60523	0.355264
3	1.51283	0.300722
3	1.56881	0.335169
3	2.00133	0.454029
3	1.53593	0.33323
3	1.58817	0.344316
3	1.5248	0.307708
3	1.68723	0.367954
3	1.92138	0.43948
3	1.45939	0.308115
3	1.63596	0.362243
3	1.23598	0.27608
3	1.34153	0.260895
3	1.61429	0.35138
3	1.33228	0.295098
3	1.35305	0.296622
3	1.74579	0.404602
3	1.19929	NA
3	1.36815	0.270664
3	1.56555	0.311175
3	1.58066	0.338874
3	0.985203	0.215063
3	0.922728	0.177005
3	1.21379	NA
3	1.13153	0.246811
3	1.33927	0.296504
3	1.03696	0.215463
3	1.28361	0.292628
3	1.55284	0.358291
3	1.45978	0.341803
3	1.48916	0.339532
3	1.09278	0.240862
3	1.42597	0.319343
3	1.66446	0.368852
3	1.76676	0.408234
3	1.40754	0.304477
3	1.50954	0.321323
3	1.13599	0.231228
3	1.4429	0.323689
3	1.03055	0.201236
3	1.41283	0.322857
3	1.48461	0.320222
3	1.40753	0.318058
3	1.66286	0.389599
3	1.1323	0.244606
3	1.41058	0.320991
3	1.43298	0.324917
3	1.04884	0.225453
3	1.44852	0.329219
3	1.52321	0.35301
3	1.27282	0.287704
3	1.38989	0.305831
3	0.867396	0.167334
3	1.34937	0.309607
3	1.4796	0.350073
3	1.53621	0.335342
3	1.38028	0.253594
3	1.58679	0.328916
3	2.17822	0.496014
3	1.68662	0.355681
3	1.80644	0.380731
3	1.36002	NA
3	1.6137	0.343166
3	1.91782	0.427492
3	1.57289	0.321382
3	1.6459	0.356908
3	1.44621	0.324899
3	1.40478	0.314219
3	1.65933	0.37621
3	1.38946	0.302852
3	1.56537	0.346731
3	1.38157	0.306704
3	1.43661	0.324228
3	1.57327	0.360698
3	1.33803	0.29091
3	1.30661	0.287888
3	1.75872	0.402622
3	1.30433	0.300271
3	1.31629	0.276536
3	1.35059	0.30273
3	1.48483	0.329545
3	1.26715	0.277667
3	1.5663	0.357796
3	1.34786	0.249442
3	1.27827	0.251704
3	1.38207	0.272983
3	1.57498	0.338163
3	1.1821	0.244974
3	0.881173	0.171576
3	1.07864	0.223011
3	1.17417	0.252973
3	1.37794	0.303915
3	1.38377	0.26665
3	1.39196	0.297477
3	1.5676	0.341894
3	1.65234	0.366169
3	1.67774	0.360824
3	1.32968	0.271064
3	1.53616	0.352549
3	1.5362	0.304044
3	1.5449	0.354686
3	1.36348	0.299597
3	1.4615	0.314792
3	1.13627	0.236287
3	1.5931	0.364786
3	1.15148	0.222337
3	1.29531	0.291726
3	1.27349	0.283878
3	1.37421	0.314266
3	1.62556	0.384873
3	1.14333	0.250364
3	1.57151	0.368526
3	1.35729	0.311138
3	1.21659	0.254374
3	1.37783	0.288609
3	1.35891	0.315456
3	1.28633	0.289137
3	1.39942	0.30754
3	0.925245	0.178199
3	1.55713	0.368356
3	1.45074	0.338255
3	1.5181	0.320528
3	1.38452	0.279899
3	1.35259	0.294159
3	1.85042	0.396401
3	1.53662	0.338824
3	1.65246	0.363669
3	1.25436	0.256574
3	1.65796	0.367246
3	1.72546	0.389007
3	1.39127	0.299062
3	1.5111	0.337267
3	1.76899	0.387739
3	1.4891	0.317715
3	1.65006	0.356535
3	1.55799	0.320219
3	1.72992	0.364537
3	1.59445	0.348266
3	1.7994	0.39043
3	1.69944	0.372235
3	1.47493	0.301661
3	1.49034	0.310782
3	1.77894	0.389277
3	1.47697	0.301589
3	1.34761	0.282851
3	1.66747	0.372959
3	1.54921	0.332943
3	1.78872	0.399744
3	1.27019	0.248843
3	1.5664	0.323787
3	1.53641	0.332032
3	1.42896	0.301512
3	1.3408	0.272746
3	1.81192	0.411111
3	1.71002	0.365738
3	1.73964	0.354379
3	1.72549	0.321872
3	2.05469	0.428589
3	1.6455	0.354123
3	1.72271	0.362647
3	1.99576	0.447629
3	1.20507	0.213711
3	1.43038	0.271028
3	1.50808	NA
3	1.45245	0.333846
3	1.19733	0.22707
3	1.1913	NA
3	1.36265	NA
3	1.20966	0.249776
3	1.10996	0.257818
3	1.35124	0.265965
3	1.65433	0.357432
3	1.80386	0.393934
3	1.64006	0.37525
3	1.36201	0.302543
3	1.17197	0.249231
3	2.01744	0.412073
3	2.31237	0.50038
3	2.29497	0.482638
3	1.86501	0.355799
3	1.65957	NA
3	1.49237	NA
3	1.90143	0.386828
3	1.27845	0.239153
3	1.71718	0.387936
3	1.66926	0.335075
3	1.52144	0.339939
3	1.46934	0.331356
3	1.14512	0.245039
3	1.52555	0.349814
3	1.82513	0.376968
3	1.44718	0.288884
3	1.90331	0.434893
3	1.85829	0.401195
3	1.53717	0.325275
3	1.34681	0.284789
3	1.03065	NA
3	1.61477	0.362071
3	2.02219	0.447623
3	1.73525	0.392217
3	1.5927	0.307973
3	1.85566	0.386011
3	2.32739	0.536443
3	1.76506	0.373436
3	1.57744	0.334287
3	1.33735	NA
3	1.69319	0.360346
3	2.2745	0.510278
3	1.58601	0.325401
3	1.80945	0.392201
3	1.83824	0.403155
3	1.85325	0.392683
3	1.9881	0.426355
3	1.64749	0.339384
3	1.51597	0.319943
3	1.53851	0.336984
3	1.69571	0.368032
3	2.10955	0.456753
3	1.53075	0.313453
3	1.64976	0.344101
3	1.91596	0.419105
3	1.41529	0.298915
3	1.58083	0.33456
3	1.87458	0.432061
3	1.50779	0.337618
3	1.44384	0.326571
3	1.08333	0.225955
3	1.33178	0.288541
3	1.8156	0.3743
3	1.35385	0.299243
3	1.3693	0.291752
3	1.81801	0.430331
3	1.57718	0.349384
3	1.54175	0.353047
3	1.46884	0.285533
3	1.669	0.344284
3	1.48	0.334246
3	1.41207	0.320409
3	1.09988	0.237988
3	1.49825	0.347856
3	1.74544	0.336889
3	1.29444	0.285125
3	1.35671	0.293674
3	1.64192	0.374503
3	1.71962	0.407059
3	1.4622	0.33776
3	1.40681	0.298826
3	1.54914	NA
3	1.9425	0.402379
3	1.36299	0.3016
3	1.50436	0.327985
3	1.93388	0.440678
3	1.06288	0.2082
3	1.35235	0.282269
3	1.58652	NA
3	1.42473	0.322154
3	1.09234	0.229221
3	1.15048	0.192744
3	1.47831	NA
3	1.21915	0.259161
3	1.25977	0.281014
3	1.22242	0.234399
3	1.58968	0.342189
3	1.89568	0.408067
3	1.62572	0.363571
3	1.48799	0.323679
3	1.33516	0.275978
3	1.70797	0.360848
3	2.06706	0.457193
3	2.20614	0.475212
3	1.67002	0.330125
3	1.6049	0.312016
3	1.4749	NA
3	1.86014	0.390244
3	1.18593	0.21252
3	1.68883	0.373163
3	1.79737	0.362559
3	1.5434	0.333735
3	1.63161	0.365303
3	1.3446	0.275619
3	1.7012	0.378978
3	1.82013	0.389601
3	1.24851	0.247637
3	1.76881	0.40373
3	1.88026	0.403966
3	1.45298	0.307929
3	1.40293	0.296659
3	1.12399	0.192288
3	1.68428	0.378399
3	1.91105	0.429852
3	1.84105	0.424117
3	1.39548	0.260098
3	1.72261	0.35844
3	2.35081	0.541957
3	1.68231	0.355784
3	1.63501	0.345703
3	1.43214	0.274895
3	1.76415	0.37525
3	2.1648	0.487013
3	1.69326	0.348058
3	1.81055	0.392308
3	1.65529	0.36162
3	1.73446	0.366765
3	2.02578	0.432211
3	1.57902	0.322963
3	1.58781	0.33305
3	1.64757	0.3584
3	1.78093	0.384886
3	2.01412	0.438507
3	1.65226	0.337572
3	1.66513	0.345622
3	1.93277	0.421069
3	1.30322	0.269884
3	1.53293	0.325885
3	1.98315	0.446901
3	1.5102	0.329346
3	1.58657	0.356812
3	1.26327	0.253891
3	1.48789	0.312153
3	1.79105	0.38561
3	1.54625	0.330815
3	1.45556	0.301983
3	1.90571	0.44009
3	1.67915	0.363073
3	1.61936	0.342054
3	1.61062	0.310758
3	1.96724	0.400735
3	1.67209	0.346312
3	1.74448	0.377604
3	1.4695	0.282093
3	1.84403	0.397309
3	1.91057	0.391295
3	1.67652	0.335655
3	1.63265	0.322806
3	1.9193	0.406728
3	2.01126	0.440886
3	1.82473	0.392736
3	1.78939	0.378689
3	2.07553	0.451061
3	2.40606	0.53352
3	1.86237	0.389242
3	1.6313	0.304321
3	1.51434	NA
3	1.84111	0.370599
3	2.42146	0.544221
3	1.8331	0.365243
3	1.89284	0.391264
3	2.15708	0.465486
3	2.11012	0.451455
3	1.79266	0.354599
3	1.92846	0.380628
3	1.16723	0.256943
3	1.26694	NA
3	1.67894	0.362563
3	1.56392	NA
3	1.72392	0.335529
3	2.11083	0.447825
3	1.0461	NA
3	1.3542	0.274263
3	1.54575	0.309044
3	1.86709	0.39442
3	0.848936	0.189135
3	0.925697	0.162673
3	1.21092	NA
3	1.43488	NA
3	1.2578	0.28662
3	1.1199	NA
3	1.50578	0.321652
3	1.76917	0.385651
3	1.98234	0.434621
3	1.6269	0.35084
3	1.24743	0.255414
3	1.44344	0.317063
3	1.82116	0.408288
3	1.91762	0.428248
3	1.86463	0.378249
3	1.5818	0.325433
3	1.22517	NA
3	1.75129	0.381417
3	1.04981	NA
3	1.57133	0.347582
3	1.63727	0.342242
3	1.86642	0.392568
3	1.73692	0.391822
3	1.22329	0.251777
3	1.72077	0.384156
3	1.67769	0.364224
3	1.11542	0.21935
3	1.65434	0.374349
3	1.72319	0.378827
3	1.77903	0.35823
3	1.51127	0.319724
3	1.0057	NA
3	1.70687	0.384
3	1.77164	0.401425
3	1.83005	0.421578
3	1.24476	NA
3	1.59051	0.33291
3	2.1761	0.499635
3	1.99073	0.41918
3	1.72572	0.366995
3	1.29622	NA
3	1.76911	0.378615
3	2.00776	0.453089
3	1.66463	0.344441
3	1.78495	0.38898
3	1.32797	0.28355
3	1.42576	0.320805
3	1.67447	0.380335
3	1.71083	0.341385
3	1.50191	0.33534
3	1.33504	0.29208
3	1.60929	0.368851
3	1.68048	0.388439
3	1.44703	0.314606
3	1.46293	0.323639
3	1.71294	0.394716
3	1.31167	NA
3	1.56	0.316511
3	1.96762	0.432078
3	1.97779	0.409558
3	1.83644	0.400285
3	1.28651	NA
3	1.65201	0.331794
3	1.79318	0.376953
3	1.67679	0.343697
3	1.58912	0.314508
3	2.02164	0.45051
3	1.61848	0.337268
3	1.34979	0.296627
3	1.35967	0.274704
3	1.67369	0.355926
3	1.86166	0.390714
3	1.71634	0.385441
3	1.21473	0.248687
3	1.73014	0.387422
3	1.63468	0.348981
3	1.52904	0.320255
3	1.48819	0.308748
3	1.75721	0.386843
3	1.67258	0.377049
3	1.82181	0.406762
3	1.44982	0.319135
3	1.7546	0.394695
3	2.04251	0.472643
3	1.98194	0.432037
3	1.53317	0.315211
3	1.18958	0.226987
3	1.65723	0.355502
3	2.07558	0.478589
3	1.61563	0.343641
3	1.6784	0.367971
3	1.92501	0.437243
3	1.70145	0.381185
3	1.71975	0.362595
3	1.57754	0.330232
3	1.37573	NA
3	1.74467	0.372749
3	2.18905	0.494916
3	2.02232	0.417003
3	1.71387	0.347608
3	1.40749	NA
3	1.85131	0.393092
3	2.089	0.467301
3	1.846	0.393866
3	1.80263	0.381518
3	2.05068	0.451637
3	1.84139	0.403495
3	1.93058	0.407621
3	1.97804	0.437471
3	2.10768	0.474025
3	1.17676	0.257228
3	1.16106	NA
3	1.6915	0.370443
3	1.15373	0.253523
3	1.43217	0.315769
3	1.70367	0.397197
3	0.991974	NA
3	1.41851	0.28787
3	1.49466	0.300983
3	1.51169	0.329085
3	0.760808	0.171507
3	0.956007	NA
3	1.12582	NA
3	1.04547	0.233726
3	1.22445	0.280553
3	0.994759	NA
3	1.49908	0.32768
3	1.64706	0.367337
3	1.55592	0.351694
3	1.55654	0.343221
3	1.14308	0.241696
3	1.39164	0.308135
3	1.8878	0.426802
3	1.86886	0.417043
3	1.51155	0.313131
3	1.58479	0.325769
3	1.19416	NA
3	1.68327	0.366333
3	0.966304	NA
3	1.60626	0.358786
3	1.55679	0.329394
3	1.48163	0.324123
3	1.7082	0.388483
3	1.16056	0.242538
3	1.62103	0.36463
3	1.6513	0.361474
3	0.999814	0.204451
3	1.65718	0.383289
3	1.61061	0.361728
3	1.36214	0.295528
3	1.45045	0.312835
3	0.910873	NA
3	1.57504	0.360307
3	1.71314	0.395313
3	1.73984	0.403411
3	1.10626	NA
3	1.57046	0.337579
3	2.04064	0.470758
3	1.55095	0.338424
3	1.64201	0.358037
3	1.1785	0.237354
3	1.61439	0.354144
3	1.92637	0.443351
3	1.55153	0.329661
3	1.63976	0.365151
3	1.22689	0.226563
3	1.44313	0.330236
3	1.57643	0.36495
3	1.30848	0.291911
3	1.45563	0.330202
3	1.25475	0.261129
3	1.49199	0.346874
3	1.63652	0.383974
3	1.37136	0.303618
3	1.35516	0.305606
3	1.58228	0.370914
3	1.18018	NA
3	1.54695	0.322745
3	1.83916	0.41213
3	1.54501	0.330472
3	1.75974	0.391483
3	1.17581	NA
3	1.5043	0.30934
3	1.7188	0.369248
3	1.5707	0.329834
3	1.45094	0.294448
3	1.86057	0.421561
3	1.49483	0.319246
3	1.25819	0.276747
3	1.38651	0.284403
3	1.58512	0.341896
3	1.46877	0.321778
3	1.67952	0.381245
3	1.14391	0.238669
3	1.62231	0.366699
3	1.60019	0.345122
3	1.46283	0.310307
3	1.38989	0.292164
3	1.63602	0.365195
3	1.58881	0.358033
3	1.70763	0.386217
3	1.48467	0.329795
3	1.90789	0.424802
3	2.08039	0.470901
3	1.71551	0.370093
3	1.62281	0.323804
3	1.24521	NA
3	1.67585	0.349893
3	2.16754	0.493846
3	1.67588	0.346647
3	1.70656	0.364835
3	1.93027	0.428162
3	1.74414	0.383484
3	1.73203	0.357044
3	1.62969	0.331161
3	1.22648	NA
3	1.71386	0.375321
3	2.04284	0.468291
3	1.5718	0.334727
3	1.61941	0.338471
3	1.27902	0.26298
3	1.68584	0.367459
3	1.99687	0.455923
3	1.72216	0.377036
3	1.64669	0.357878
3	1.87185	0.421222
3	1.69998	0.378184
3	1.75876	0.381298
3	1.8461	0.415867
3	2.1022	0.484513
3	1.08389	NA
3	1.5899	0.336026
3	1.87626	0.422501
3	1.88834	0.419812
3	1.71824	0.376088
3	1.15123	NA
3	1.69893	0.374602
3	1.84796	0.411999
3	1.70166	0.373175
3	1.62921	0.354983
3	1.83675	0.412928
3	1.48827	0.315189
3	1.88282	0.425315
3	1.69214	0.370993
3	1.87825	0.414977
3	1.94295	0.442383
4	2.17508	0.383654
4	1.67756	0.288352
4	1.81909	0.333026
4	1.87573	0.326865
4	2.09978	0.370771
4	1.55682	NA
4	1.62532	NA
4	1.7522	NA
4	1.80276	NA
4	1.41879	0.266204
4	1.39916	0.252521
4	1.56078	NA
4	1.67492	0.315429
4	1.64756	0.299185
4	1.84332	NA
4	1.956	0.363699
4	2.0164	0.367293
4	2.12691	NA
4	2.40931	0.447424
4	1.6761	0.299002
4	1.6401	NA
4	2.03357	0.367419
4	1.90776	NA
4	2.11224	0.380728
4	2.29164	0.420033
4	1.52189	0.260732
4	1.55614	0.264278
4	1.7761	NA
4	1.75077	0.312253
4	1.78174	NA
4	2.03139	NA
4	1.55495	NA
4	1.697	0.295385
4	1.80012	0.312413
4	2.01303	0.362239
4	2.46138	0.423014
4	2.32216	0.403619
4	2.30748	0.417217
4	2.58375	0.474843
4	2.03632	NA
4	1.87512	NA
4	2.26247	NA
4	1.94317	0.350933
4	2.14152	0.34964
4	2.19572	0.407864
4	1.89924	NA
4	1.80829	NA
4	2.02213	NA
4	1.80331	NA
4	1.82816	NA
4	1.9526	NA
4	1.66194	0.273875
4	1.79786	NA
4	1.7758	NA
4	1.78909	0.34343
4	2.27431	0.384657
4	2.16699	0.36818
4	2.61268	0.471837
4	2.15391	0.390609
4	2.4106	0.434785
4	2.51868	0.485094
4	1.87878	0.312787
4	2.24654	NA
4	2.20811	0.389366
4	2.2133	0.414726
4	1.77848	0.288941
4	1.97274	NA
4	2.00455	NA
4	1.93671	NA
4	1.91713	0.351508
4	1.89744	0.368818
4	1.96983	0.367241
4	1.93225	0.35207
4	2.31637	0.439706
4	1.79898	NA
4	1.61489	NA
4	2.11009	0.381501
4	1.89455	NA
4	2.20075	0.385771
4	2.23205	0.414168
4	1.54414	NA
4	1.4303	0.258743
4	1.75199	NA
4	1.63693	0.305737
4	1.76962	NA
4	1.87118	NA
4	1.61056	NA
4	1.85433	NA
4	1.80937	0.310164
4	2.03427	0.357513
4	1.89774	NA
4	1.76753	NA
4	2.32106	0.435843
4	1.96605	NA
4	2.33059	0.423488
4	2.41578	0.455298
4	1.80592	NA
4	2.28154	0.394882
4	2.2202	0.388179
4	2.437	0.44696
4	1.58786	NA
4	1.88997	NA
4	1.89888	0.326345
4	2.04265	NA
4	2.13807	0.378242
4	2.25948	0.419163
4	2.00407	0.35541
4	2.55148	0.480128
4	2.00298	0.371438
4	2.36139	0.439891
4	2.32138	0.448491
4	1.8973	NA
4	2.36679	0.418514
4	2.18026	0.39363
4	2.19744	0.396855
4	1.69637	0.294482
4	1.99235	NA
4	1.87607	NA
4	1.82022	0.321024
4	1.9701	0.351738
4	2.00949	NA
4	2.53732	0.475899
4	2.40467	0.452822
4	2.34072	0.439757
4	2.35683	0.429934
4	2.01917	NA
4	2.11873	NA
4	2.06114	0.377964
4	2.02574	0.373366
4	2.42291	0.462368
4	1.7866	0.304447
4	1.60469	0.278785
4	2.11294	NA
4	1.75436	0.332875
4	2.07362	0.374258
4	2.1071	0.400667
4	1.53781	NA
4	1.42614	NA
4	1.76089	NA
4	1.50279	0.281527
4	1.64854	NA
4	1.75227	NA
4	1.37273	0.25733
4	1.58677	NA
4	1.68169	0.328037
4	2.04418	NA
4	1.91614	NA
4	2.48273	0.458244
4	1.98469	NA
4	2.36228	0.430101
4	2.44964	0.466168
4	1.72086	NA
4	2.20953	0.382865
4	2.15037	0.382721
4	2.23719	0.416382
4	1.50884	NA
4	1.82401	NA
4	1.8351	NA
4	1.84889	NA
4	1.84061	NA
4	2.48679	NA
4	2.23356	0.403059
4	2.79402	0.527676
4	2.10249	0.386304
4	2.47396	NA
4	2.43612	0.469664
4	1.89312	0.327664
4	2.37566	NA
4	2.19131	NA
4	2.07851	0.376201
4	1.69823	NA
4	1.89317	NA
4	1.70734	NA
4	1.75352	NA
4	2.16413	NA
4	2.70501	0.498304
4	2.57454	0.477063
4	2.3806	0.439518
4	2.29302	0.413643
4	1.96141	NA
4	2.17692	NA
4	1.9008	NA
4	2.56911	0.459325
4	1.98133	NA
4	2.46065	0.428687
4	2.39992	0.436597
4	1.88696	NA
4	2.47735	0.430634
4	2.27011	0.387293
4	2.36891	0.425107
4	1.57432	NA
4	1.9912	NA
4	1.85421	NA
4	1.87998	NA
4	2.04117	NA
4	2.01873	NA
4	2.66747	0.470531
4	2.5141	0.442819
4	2.53177	0.457937
4	2.55919	0.460491
4	2.10982	NA
4	2.19251	NA
4	2.83512	0.528792
4	2.55655	0.459724
4	2.37461	0.407466
4	2.45648	0.430646
4	2.02424	NA
4	2.66003	0.477305
4	2.24832	NA
4	2.00982	0.370964
4	2.36198	NA
4	2.61428	0.474837
4	1.73734	0.305822
4	1.94299	NA
4	2.30636	NA
4	1.91175	0.351521
4	2.08613	0.37687
4	2.50717	NA
4	1.5456	NA
4	1.8215	NA
4	2.01136	NA
4	1.71723	0.311368
4	1.71811	NA
4	2.20939	NA
4	1.58923	NA
4	1.70118	0.291482
4	2.04596	NA
4	1.95996	0.356864
4	1.88076	0.338964
4	2.14028	NA
4	2.56199	0.450227
4	2.02792	NA
4	2.26064	0.414407
4	2.73555	0.510444
4	1.76615	NA
4	2.10994	0.375079
4	2.43835	NA
4	2.34425	0.439051
4	1.61119	0.269743
4	1.78148	NA
4	2.18013	NA
4	2.01301	NA
4	2.00679	0.367953
4	2.45379	0.445192
4	2.58811	NA
4	3.0037	0.542631
4	2.27613	0.399358
4	2.50272	0.441322
4	2.85245	0.518325
4	2.06882	0.346827
4	2.40649	NA
4	2.6097	NA
4	2.31599	0.395224
4	1.93099	NA
4	2.09515	NA
4	2.36861	NA
4	2.00187	NA
4	2.05011	NA
4	2.22567	NA
4	2.62168	0.473014
4	2.87876	0.511226
4	2.50392	0.447918
4	2.4184	0.420192
4	2.14384	NA
4	1.84276	0.346643
4	1.95419	NA
4	2.47763	0.404461
4	1.85382	0.348146
4	2.18826	0.411709
4	2.51509	NA
4	1.76151	NA
4	2.20702	0.403579
4	2.38734	NA
4	2.30523	0.434365
4	1.50592	0.260633
4	1.77793	NA
4	2.02849	NA
4	1.87336	0.34168
4	2.0366	0.386513
4	1.77912	NA
4	2.28298	0.429303
4	2.51717	0.420215
4	2.35393	0.450652
4	2.38341	0.452272
4	1.99109	0.366887
4	2.08331	0.388136
4	2.58104	0.488965
4	2.69004	NA
4	2.32718	0.41261
4	2.41111	0.43821
4	2.03593	NA
4	2.5005	0.464911
4	2.08986	NA
4	2.20347	NA
4	2.73996	0.492741
4	1.97311	0.349015
4	2.32061	0.425135
4	2.64962	0.486766
4	1.77711	NA
4	2.23568	0.395529
4	2.41817	NA
4	2.20609	0.397543
4	1.52756	NA
4	1.81263	NA
4	2.06537	NA
4	1.78026	NA
4	1.8398	NA
4	1.95354	NA
4	2.47045	0.455408
4	2.70682	0.486028
4	2.4136	0.44795
4	2.33939	0.425129
4	1.95311	NA
4	2.33861	NA
4	2.84939	0.543128
4	2.96056	0.533891
4	2.46773	0.434822
4	2.44797	0.428745
4	2.07883	NA
4	2.69617	0.495742
4	1.95876	NA
4	2.57739	0.471575
4	2.66567	0.465077
4	2.38445	0.432466
4	2.47968	0.461956
4	1.99278	NA
4	2.58865	0.480838
4	2.69875	0.505265
4	2.24508	0.401902
4	2.17287	0.404914
4	2.27238	0.414673
4	2.33871	0.445294
4	1.94246	0.320668
4	1.89545	0.30483
4	2.07286	0.368972
4	2.03051	0.361679
4	2.01892	0.370672
4	2.18731	0.412432
4	1.9477	0.329329
4	1.97093	0.320995
4	1.97483	NA
4	2.03297	0.355761
4	1.84787	0.313219
4	2.08651	0.362247
4	1.94703	0.313788
4	1.87302	0.305202
4	1.96513	0.327116
4	2.04544	0.365939
4	2.13387	0.371998
4	2.14073	0.364989
4	2.37648	0.441291
4	2.19467	0.395873
4	2.24142	0.410474
4	2.46368	0.471085
4	1.97497	0.324964
4	2.13279	0.376994
4	2.20854	0.39245
4	2.28074	0.424342
4	2.01698	0.327922
4	2.0013	0.330306
4	2.14729	0.366707
4	2.14647	0.378657
4	2.18232	0.387155
4	2.5813	0.469604
4	2.46297	0.438735
4	2.69259	0.502344
4	2.31729	0.425928
4	2.35791	0.429632
4	2.45498	0.474834
4	2.15204	NA
4	2.30375	NA
4	2.2543	0.392953
4	2.12688	0.384351
4	2.21119	0.371624
4	2.18938	NA
4	2.21018	NA
4	2.00974	0.336123
4	2.10005	0.360611
4	2.35688	0.410693
4	2.56692	0.472663
4	2.57135	0.478618
4	2.36281	0.437746
4	2.31935	0.418568
4	2.24176	0.386313
4	2.05254	0.36551
4	1.91132	0.311802
4	2.24879	0.434034
4	1.97724	0.347578
4	2.12571	0.405858
4	2.19988	0.426667
4	1.92699	NA
4	2.18654	0.402217
4	2.1142	0.384072
4	2.19839	0.413117
4	1.86838	0.293808
4	1.95442	0.339139
4	1.95233	0.334154
4	1.96349	0.350927
4	2.1688	0.407735
4	1.9926	0.341603
4	2.31048	0.436198
4	2.29202	0.431717
4	2.29508	0.439423
4	2.36662	0.449425
4	2.17128	0.393195
4	2.17119	NA
4	2.48296	0.482738
4	2.33929	0.438262
4	2.14274	0.397139
4	2.26874	0.424925
4	2.09052	0.365522
4	2.40611	0.461683
4	2.22132	0.407703
4	2.08227	0.364172
4	2.4328	0.467884
4	2.01821	0.364801
4	2.17974	0.414165
4	2.25609	0.444199
4	1.86428	0.307524
4	2.13688	0.389391
4	2.06672	0.374777
4	2.02093	0.37875
4	1.81171	NA
4	1.91089	0.318906
4	1.79207	0.29893
4	1.89369	0.321645
4	2.0887	0.361133
4	2.41964	0.455329
4	2.40335	0.455023
4	2.27643	0.43234
4	2.24428	0.418574
4	2.05499	0.364175
4	2.34817	0.432514
4	2.67299	0.517767
4	2.5315	0.486123
4	2.20497	0.40715
4	2.22728	0.407323
4	2.05511	NA
4	2.52346	0.480745
4	2.05058	NA
4	2.48325	0.446596
4	2.31888	0.420472
4	2.20395	0.39616
4	2.34125	0.433029
4	2.05133	NA
4	2.49821	0.46569
4	2.48272	0.463054
4	2.19873	0.384569
4	2.44724	NA
4	2.65289	0.483334
4	2.20227	0.39412
4	2.21892	0.40354
4	2.68283	0.51111
4	2.0504	0.339802
4	2.17812	0.38365
4	2.49552	NA
4	2.26882	0.417491
4	2.05488	0.33412
4	2.0091	0.329072
4	2.39674	NA
4	2.09702	0.361322
4	2.20069	0.388434
4	2.16066	0.360371
4	2.34672	0.423633
4	2.71799	0.503064
4	2.41017	0.449478
4	2.38008	0.434495
4	2.24783	0.388733
4	2.55054	0.467347
4	2.73048	0.517595
4	2.97656	0.553167
4	2.46911	0.448549
4	2.49348	0.448635
4	2.37837	NA
4	2.67551	0.495159
4	1.9518	0.316121
4	2.23959	0.418097
4	2.46277	NA
4	2.16693	0.399578
4	2.3063	0.4396
4	2.07343	0.357591
4	2.3491	0.444695
4	2.46402	0.461046
4	2.14857	0.368073
4	2.44941	0.46382
4	2.67477	0.495323
4	2.24895	0.408208
4	2.28462	0.414165
4	2.05779	0.334257
4	2.48623	0.468472
4	2.68203	0.514157
4	2.42232	0.454954
4	2.07531	0.367768
4	1.98346	0.369838
4	2.20214	0.398838
4	2.38137	0.449474
4	1.80373	0.28799
4	1.8759	NA
4	2.16621	0.381154
4	1.99132	NA
4	2.09263	0.369808
4	2.38019	0.43617
4	1.52167	NA
4	1.66409	NA
4	1.78089	NA
4	1.70648	0.30954
4	1.63428	NA
4	1.99209	NA
4	1.67123	NA
4	1.71011	0.289497
4	1.9214	NA
4	1.98207	0.346245
4	1.77629	0.332661
4	1.90233	NA
4	2.25097	0.428242
4	1.93662	0.367887
4	2.09627	0.39428
4	2.43771	0.480148
4	1.7676	NA
4	2.03833	0.369043
4	2.23325	0.404035
4	2.28581	0.436508
4	1.52232	0.273346
4	1.61954	0.280814
4	1.88471	NA
4	1.86425	0.347341
4	1.95078	0.370915
4	2.2762	0.397685
4	2.27705	0.413552
4	2.61957	0.487975
4	2.11172	0.396277
4	2.26524	0.411916
4	2.48149	0.488608
4	1.99716	0.343272
4	2.26176	0.39045
4	2.33149	0.417275
4	2.18443	0.395984
4	1.76901	NA
4	1.8601	NA
4	2.00008	NA
4	1.77999	0.313191
4	1.92099	0.342654
4	1.98315	0.355722
4	2.30609	0.416881
4	2.42969	0.470339
4	2.2015	0.419423
4	2.20873	0.413569
4	1.84385	0.334767
4	1.83523	0.341522
4	1.81318	NA
4	2.26355	0.429363
4	1.85946	0.346636
4	2.12084	0.399724
4	2.31419	0.440131
4	1.8599	NA
4	2.23235	0.408152
4	2.27919	0.407255
4	2.34374	0.440327
4	1.51399	0.263626
4	1.71294	NA
4	1.83002	NA
4	1.82154	0.335201
4	2.07753	0.39212
4	1.70665	NA
4	2.13744	0.397905
4	2.23815	0.428532
4	2.22157	0.425348
4	2.3438	0.453297
4	1.86116	0.340495
4	1.93773	0.363595
4	2.36239	0.451711
4	2.33791	0.443844
4	2.12171	0.396217
4	2.29839	0.433036
4	1.83288	0.331269
4	2.21691	0.42311
4	1.92634	0.352971
4	1.90647	NA
4	2.36989	0.45799
4	1.82276	0.341665
4	2.09719	0.397735
4	2.29272	0.451696
4	1.71951	NA
4	2.10502	0.391132
4	2.15403	0.387174
4	2.0886	0.383172
4	1.37965	0.24675
4	1.59165	NA
4	1.71091	NA
4	1.57245	NA
4	1.72475	0.321353
4	1.72508	NA
4	2.16892	0.387151
4	2.27181	0.446915
4	2.12525	0.409126
4	2.14379	0.413824
4	1.66719	NA
4	2.03703	0.390703
4	2.47475	NA
4	2.45244	0.4837
4	2.10627	0.395733
4	2.17926	0.407932
4	1.71979	NA
4	2.2566	0.418907
4	1.82724	NA
4	2.37281	NA
4	2.32761	0.432349
4	2.19304	0.394968
4	2.38103	0.456549
4	1.80381	NA
4	2.31913	NA
4	2.35612	0.416583
4	2.04063	NA
4	2.40832	NA
4	2.72687	0.504181
4	2.14371	NA
4	2.27326	0.400935
4	2.85635	0.541894
4	2.04252	NA
4	2.28315	0.387408
4	2.71972	NA
4	2.47338	0.439511
4	1.75971	NA
4	1.82683	NA
4	2.33365	NA
4	2.01428	NA
4	2.16864	NA
4	1.93393	NA
4	2.2329	0.398878
4	2.72334	0.504696
4	2.39587	0.443449
4	2.41646	0.435605
4	1.99693	NA
4	2.37629	NA
4	2.66913	0.49859
4	3.03438	0.570033
4	2.5073	0.446992
4	2.58235	0.458103
4	2.17994	NA
4	2.54553	0.466789
4	1.86534	NA
4	2.26604	0.409209
4	2.60839	NA
4	2.29291	0.408948
4	2.48296	0.460158
4	1.96279	NA
4	2.30691	0.42401
4	2.47431	0.451243
4	1.98443	NA
4	2.39818	0.448381
4	2.74271	0.511989
4	2.29725	0.411522
4	2.38361	0.424924
4	1.86949	NA
4	2.36637	0.438353
4	2.61465	0.492405
4	2.44273	0.457978
4	2.11124	0.3914
4	2.22627	0.405254
4	2.35885	0.444749
4	2.12795	0.400529
4	2.07154	0.386231
4	2.40197	0.468629
4	2.06883	0.364233
4	2.12349	0.379682
4	2.3074	0.412513
4	2.22736	0.408848
4	1.98299	0.35201
4	1.86415	0.32863
4	2.11831	0.371127
4	1.96524	0.356771
4	2.16167	0.406981
4	2.00823	0.358939
4	2.12123	0.395863
4	2.35901	0.455213
4	2.19784	0.419364
4	2.2605	0.429446
4	2.03794	0.366545
4	2.325	0.432393
4	2.43187	0.457924
4	2.54447	0.49396
4	2.18368	0.402081
4	2.30079	0.423929
4	2.09536	0.379633
4	2.31196	0.433829
4	1.89631	0.329267
4	2.11104	0.4047
4	2.20074	0.408156
4	2.05155	0.384674
4	2.28367	0.442918
4	1.96048	0.358759
4	2.1556	0.414703
4	2.19741	0.421042
4	1.93709	0.349734
4	2.16486	0.415638
4	2.25674	0.436848
4	1.97758	0.36769
4	2.106	0.391161
4	1.78885	0.307367
4	2.13675	0.407874
4	2.25944	0.443233
4	2.16978	0.400375
4	2.28676	0.409438
4	2.36966	0.438326
4	2.8491	0.544724
4	2.38902	0.441084
4	2.51951	0.462926
4	2.25942	0.407962
4	2.4361	0.458546
4	2.6892	0.51875
4	2.29838	0.419747
4	2.38019	0.450927
4	1.99258	0.372349
4	2.03408	0.384343
4	2.18257	0.395622
4	2.18296	0.405827
4	1.85138	0.310946
4	1.85335	0.298922
4	1.96481	0.357363
4	2.10211	0.369014
4	2.02459	0.359638
4	2.24195	0.416602
4	1.60556	NA
4	1.67777	0.287267
4	1.61574	NA
4	1.85351	NA
4	1.60248	0.278349
4	1.89009	NA
4	1.81528	0.299283
4	1.67533	NA
4	1.81642	0.311488
4	2.01043	0.356719
4	1.97261	0.347791
4	2.02845	0.345733
4	2.19826	0.409995
4	2.19609	0.393177
4	2.1769	0.397816
4	2.44814	0.462156
4	2.02409	NA
4	2.11598	0.367507
4	2.2407	0.392112
4	2.42661	0.445041
4	1.81505	0.295859
4	1.73343	0.293388
4	1.92841	NA
4	2.04129	NA
4	2.12484	0.375579
4	2.29505	0.39717
4	2.2257	0.407864
4	2.38939	NA
4	2.19372	0.41792
4	2.16841	0.370817
4	2.31446	0.452734
4	2.07618	0.363879
4	2.16194	0.335307
4	2.16148	0.394035
4	2.14777	0.392267
4	1.88427	NA
4	1.79653	NA
4	1.86631	NA
4	1.77957	0.319777
4	1.91758	0.349282
4	2.21084	0.396519
4	2.35494	0.419901
4	2.40835	0.457578
4	2.31351	0.437237
4	2.31776	0.425848
4	1.98912	NA
4	1.86214	0.347633
4	1.7699	0.30692
4	2.04143	0.390896
4	1.94952	0.351605
4	2.03206	0.381511
4	2.15521	0.414675
4	1.94698	NA
4	2.14059	0.395972
4	2.11723	0.383831
4	2.31513	0.437729
4	1.63731	0.278009
4	1.65742	0.274799
4	1.7043	0.30618
4	1.82917	0.339355
4	2.08218	0.398303
4	1.94241	NA
4	2.19436	0.414044
4	2.22487	0.421607
4	2.34164	0.449308
4	2.46088	0.470869
4	2.01449	0.373172
4	1.99602	0.362302
4	2.24184	NA
4	2.14716	0.413888
4	2.06431	0.390253
4	2.23801	0.426808
4	1.80874	0.328912
4	2.30521	0.452802
4	1.98836	0.359511
4	1.8983	0.344931
4	2.18288	0.384474
4	1.94794	0.355345
4	2.04353	0.373532
4	2.16886	0.426348
4	1.84171	0.304515
4	2.04837	0.375294
4	2.02719	0.368238
4	2.09511	0.384885
4	1.53808	0.263995
4	1.62031	NA
4	1.6152	0.292508
4	1.76452	0.328111
4	1.99595	0.349819
4	2.26096	0.41663
4	2.29365	0.43905
4	2.28044	0.436424
4	2.29599	0.428628
4	1.85564	NA
4	2.13044	0.407328
4	2.38932	NA
4	2.29682	0.435838
4	2.08398	0.390286
4	2.15399	0.404057
4	1.73077	NA
4	2.38001	0.463497
4	1.9287	NA
4	2.29543	NA
4	2.18004	0.373651
4	2.17881	0.385998
4	2.36382	0.448927
4	1.82284	NA
4	2.4506	0.453852
4	2.31012	NA
4	1.98003	0.359302
4	2.27753	NA
4	2.41723	0.4164
4	2.14626	0.389074
4	2.09698	0.385772
4	2.60986	0.476372
4	2.04209	NA
4	2.10388	0.372154
4	2.47025	0.388149
4	2.35726	0.433736
4	1.79552	0.300345
4	1.6838	0.284378
4	2.12042	NA
4	1.9344	0.340754
4	2.08578	0.37539
4	2.08217	0.350062
4	2.2023	0.405277
4	2.62255	0.473195
4	2.42843	0.456023
4	2.44604	0.449102
4	2.06274	NA
4	2.34707	0.433436
4	2.46107	0.424062
4	2.75613	NA
4	2.36239	0.426111
4	2.43445	0.442223
4	2.06829	NA
4	2.54631	0.475628
4	1.84418	0.309018
4	2.06603	0.389079
4	2.33819	NA
4	2.15606	0.404098
4	2.34312	0.453649
4	1.8592	0.329805
4	2.31574	0.445177
4	2.30568	0.431139
4	1.99839	0.347737
4	2.23329	0.404992
4	2.50763	0.438457
4	2.19552	0.404369
4	2.27889	0.421286
4	1.80101	NA
4	2.41033	0.462269
4	2.48114	0.457769
4	2.31728	0.422331
4	2.28953	0.41903
4	2.33437	0.415176
4	2.28811	0.423316
4	2.3694	0.430358
4	2.13415	0.380003
4	2.39438	0.450625
4	2.30729	0.393464
4	2.18312	0.375223
4	2.29683	0.397904
4	2.35014	0.415868
4	2.2577	0.401392
4	1.96002	0.339422
4	2.14398	0.378741
4	2.12425	0.371519
4	2.3177	0.415998
4	2.39537	0.416453
4	2.32953	0.420733
4	2.49712	0.456127
4	2.46929	0.450987
4	2.52897	0.45272
4	2.34265	0.417608
4	2.53467	0.472127
4	2.46271	0.45185
4	2.50511	0.470036
4	2.27766	0.404943
4	2.3918	0.425991
4	2.22261	0.395778
4	2.55164	0.47397
4	2.11404	NA
4	2.14993	0.396463
4	2.16943	0.386629
4	2.1536	0.383649
4	2.38273	0.446642
4	2.09578	0.371913
4	2.40334	0.449265
4	2.26768	0.416158
4	2.18993	NA
4	2.23887	0.421343
4	2.26056	0.417445
4	2.11474	0.371306
4	2.24018	0.393682
4	1.95927	NA
4	2.4196	0.454924
4	2.36482	0.44855
4	2.28322	0.425802
4	2.41698	0.426875
4	2.32104	0.42236
4	2.73028	0.509342
4	2.40356	0.434322
4	2.53106	0.458415
4	2.30721	0.411435
4	2.59632	0.476554
4	2.67196	0.506096
4	2.2892	0.40815
4	2.40613	0.445161
4	2.01183	0.359777
4	2.17585	0.379655
4	2.24249	0.417663
4	2.19123	0.393955
4	2.06888	0.37389
4	2.44829	0.467427
4	2.17981	NA
4	2.16853	NA
4	2.40143	0.429964
4	2.43509	0.444672
4	1.84292	NA
4	1.65814	0.272483
4	1.96128	NA
4	1.92191	NA
4	2.16604	NA
4	2.04903	0.337631
4	2.09609	0.372341
4	2.38286	0.443032
4	2.3354	0.430734
4	2.44576	0.448387
4	1.97214	0.332403
4	2.24082	0.413269
4	2.28175	0.412513
4	2.44333	0.466713
4	2.19624	0.397495
4	2.36106	0.430048
4	1.90457	NA
4	2.30205	0.424041
4	1.90798	0.317855
4	2.05677	0.383273
4	2.19545	0.401812
4	2.15997	0.398033
4	2.43979	0.472298
4	1.86554	0.32175
4	2.24154	0.417478
4	2.15837	0.399756
4	1.9062	0.320167
4	2.06804	0.387911
4	2.2089	0.416344
4	2.04344	0.366773
4	2.21956	NA
4	1.65136	0.265741
4	2.18014	0.40724
4	2.17783	0.417189
4	2.18403	0.398629
4	2.27013	NA
4	2.2871	0.423905
4	2.81551	0.516705
4	2.46914	0.454788
4	2.64733	0.491599
4	2.13618	NA
4	2.49374	0.457427
4	2.62185	0.49494
4	2.32689	0.424035
4	2.36614	0.444258
4	2.40082	0.434072
4	2.23182	0.402955
4	2.50758	0.466255
4	2.3275	0.411547
4	2.54776	0.464214
4	2.23359	0.408332
4	2.44216	0.437903
4	2.44468	0.451794
4	2.23198	0.392214
4	2.19291	0.387326
4	2.64735	0.499223
4	2.57331	0.423353
4	2.42841	0.424197
4	2.55732	0.437038
4	2.77888	0.495635
4	2.01811	NA
4	2.0005	NA
4	2.33314	NA
4	2.06287	0.344743
4	2.20651	0.370991
4	2.4043	NA
4	1.8908	NA
4	1.94344	NA
4	2.10258	NA
4	1.93278	NA
4	1.90292	NA
4	2.17095	NA
4	1.66696	0.235184
4	1.74817	NA
4	1.86969	NA
4	1.8773	0.349367
4	2.22203	0.374188
4	2.2583	0.375342
4	2.64928	0.463106
4	2.23954	0.404442
4	2.44152	0.443813
4	2.69318	0.508073
4	1.83995	0.306489
4	2.15301	0.3687
4	2.25815	NA
4	2.25766	0.433819
4	1.74942	0.278702
4	1.88897	NA
4	2.06437	NA
[truncated: 124,963 more rows]

## Sheet: Fig. S2a
	CORTIN	ECHPAL	EUPALT	HELMOL	LIAPYC	SILINT	ANDGER	BOUGRA	ELYCAN	KOEMAC	PANVIR	SCHSCO	AMOCAN	CHAFAS	DALCAN	DALPUR	DESCAN	DESILL
CORTIN		-2.84612	-2.32792		-2.4152		-1.14288			-2.65462	-1.15482		-1.25937			-1.28231	-0.935759
ECHPAL	-2.84612			-1.87737		-1.86782		-1.49388	-1.52425			-1.18738		-0.491663	-0.962834			-1.95932
EUPALT	-2.32792			-2.99423		-2.14911		-1.83865	-1.65777			-1.19899		0.138128	0.125444			-1.89963
HELMOL		-1.87737	-2.99423		-1.84198		-0.821349			-1.43272	-0.813473		-0.898585			-0.857532	-0.551786
LIAPYC	-2.4152			-1.84198		-0.884435		-1.1439	-1.35319			-0.914155		0.228537	0.476439			-0.244476
SILINT		-1.86782	-2.14911		-0.884435		-0.888959			-1.29493	-0.562853		-0.449417			-0.364326	0.178165
ANDGER	-1.14288			-0.821349		-0.888959		-0.512673	-0.624839			0.243267		1.26617	1.28912			-1.77741
BOUGRA		-1.49388	-1.83865		-1.1439		-0.512673			-1.16459	-0.767983		-0.214926			-0.549269	-0.439253
ELYCAN		-1.52425	-1.65777		-1.35319		-0.624839			-1.8882	-0.431526		0.134915			-0.165898	-0.252739
KOEMAC	-2.65462			-1.43272		-1.29493		-1.16459	-1.8882			-0.239299		0.146156	0.882684			-0.745618
PANVIR	-1.15482			-0.813473		-0.562853		-0.767983	-0.431526			-0.479173		1.16866	1.22223			0.443542
SCHSCO		-1.18738	-1.19899		-0.914155		0.243267			-0.239299	-0.479173		0.697115			0.158798	-0.366836
AMOCAN	-1.25937			-0.898585		-0.449417		-0.214926	0.134915			0.697115		1.71217	0.662247			0.492543
CHAFAS		-0.491663	0.138128		0.228537		1.26617			0.146156	1.16866		1.71217			1.11225	1.38613
DALCAN		-0.962834	0.125444		0.476439		1.28912			0.882684	1.22223		0.662247			0.349884	0.37332
DALPUR	-1.28231			-0.857532		-0.364326		-0.549269	-0.165898			0.158798		1.11225	0.349884			-0.374957
DESCAN	-0.935759			-0.551786		0.178165		-0.439253	-0.252739			-0.366836		1.38613	0.37332			0.213424
DESILL		-1.95932	-1.89963		-0.244476		-1.77741			-0.745618	0.443542		0.492543			-0.374957	0.213424

[truncated: 7 more sheets: Fig. S2b, Fig. S2c, Fig. S2d, Fig. S3, Fig. S4, Fig. S6-8, Fig. S9]
